# Supplementary material for: Elucidation of ligninolysis mechanism of a newly isolated white-rot basidiomycete Trametes hirsuta X-13
Source: Biotechnol Biofuels. 2021 Sep 25;14:189. doi: 10.1186/s13068-021-02040-7 (PMC8466896; doi:10.1186/s13068-021-02040-7)
Supplement: Supplementary file 4 — Additional file 4: The identified proteins from secretome of T. hirsuta X-13 in lignin-containing medium. [file 13068_2021_2040_MOESM4_ESM.xlsx]

## Sheet: Sheet 1
Protein accession	Protein description	Gene name	MW [kDa]	Coverage [%]	Peptides	Unique peptides	Subcellular localization	KEGG KO No.	KEGG Gene	KEGG pathway	Biological Process	Cellular Component	Molecular Function	Pfam ID	Domain description	COG/KOG category	COG/KOG NO.	COG/KOG description
A0A1Y2IGG3	Tubulin alpha chain OS=Trametes coccinea BRFM310 OX=1353009 GN=PYCCODRAFT_1416854 PE=3 SV=1	PYCCODRAFT_1416854	49.473	13	4	1	cytoskeleton	K07374	TUBA; tubulin alpha	map04145 Phagosome	GO:0000003 reproduction; GO:0000070 mitotic sister chromatid segregation; GO:0000226 microtubule cytoskeleton organization; GO:0000278 mitotic cell cycle; GO:0000280 nuclear division; GO:0000819 sister chromatid segregation; GO:0006810 transport; GO:0006928 movement of cell or subcellular component; GO:0006996 organelle organization; GO:0007005 mitochondrion organization; GO:0007010 cytoskeleton …	GO:0000235 astral microtubule; GO:0000922 spindle pole; GO:0005622 intracellular; GO:0005623 cell; GO:0005634 nucleus; GO:0005737 cytoplasm; GO:0005815 microtubule organizing center; GO:0005816 spindle pole body; GO:0005818 aster; GO:0005819 spindle; GO:0005827 polar microtubule; GO:0005828 kinetochore microtubule; GO:0005856 cytoskeleton; GO:0005874 microtubule; GO:0005876 spindle microtubule; G…	GO:0005198 structural molecule activity; GO:0005200 structural constituent of cytoskeleton;	PF00091; PF03953	Tubulin/FtsZ family, GTPase domain; Tubulin C-terminal domain	Z	KOG1376	Alpha tubulin
A0A1Y2IG38	Thiolase OS=Trametes coccinea BRFM310 OX=1353009 GN=PYCCODRAFT_1453451 PE=3 SV=1	PYCCODRAFT_1453451	42.864	9.9	3	2	cytoplasm	K07513	ACAA1; acetyl-CoA acyltransferase 1 [EC:2.3.1.16]	map00071 Fatty acid degradation; map00280 Valine, leucine and isoleucine degradation; map00592 alpha-Linolenic acid metabolism; map01040 Biosynthesis of unsaturated fatty acids; map01100 Metabolic pathways; map01110 Biosynthesis of secondary metabolites; map01130 Biosynthesis of antibiotics; map01212 Fatty acid metabolism; map04146 Peroxisome	GO:0006082 organic acid metabolic process; GO:0006629 lipid metabolic process; GO:0006631 fatty acid metabolic process; GO:0006635 fatty acid beta-oxidation; GO:0008152 metabolic process; GO:0009056 catabolic process; GO:0009062 fatty acid catabolic process; GO:0009987 cellular process; GO:0016042 lipid catabolic process; GO:0016054 organic acid catabolic process; GO:0019395 fatty acid oxidation;…	GO:0005622 intracellular; GO:0005623 cell; GO:0005737 cytoplasm; GO:0005739 mitochondrion; GO:0005740 mitochondrial envelope; GO:0005758 mitochondrial intermembrane space; GO:0005777 peroxisome; GO:0005782 peroxisomal matrix; GO:0031907 microbody lumen; GO:0031967 organelle envelope; GO:0031970 organelle envelope lumen; GO:0031974 membrane-enclosed lumen; GO:0031975 envelope; GO:0042579 microbody…	GO:0003676 nucleic acid binding; GO:0003723 RNA binding; GO:0003729 mRNA binding; GO:0003824 catalytic activity; GO:0003988 acetyl-CoA C-acyltransferase activity; GO:0005488 binding; GO:0016408 C-acyltransferase activity; GO:0016740 transferase activity; GO:0016746 transferase activity, transferring acyl groups; GO:0016747 transferase activity, transferring acyl groups other than amino-acyl group…	PF00108; PF02803	Thiolase, N-terminal domain; Thiolase, C-terminal domain	I	KOG1389	3-oxoacyl CoA thiolase
A0A1M2VKJ6	NADH-ubiquinone oxidoreductase 40 kDa subunit, mitochondrial OS=Trametes pubescens OX=154538 GN=TRAPUB_1007 PE=4 SV=1	TRAPUB_1007	28.222	6.7	1	1	mitochondria	K03953	NDUFA9; NADH dehydrogenase (ubiquinone) 1 alpha subcomplex subunit 9	map00190 Oxidative phosphorylation; map01100 Metabolic pathways	GO:0006732 coenzyme metabolic process; GO:0006733 oxidoreduction coenzyme metabolic process; GO:0006743 ubiquinone metabolic process; GO:0006744 ubiquinone biosynthetic process; GO:0008152 metabolic process; GO:0009058 biosynthetic process; GO:0009108 coenzyme biosynthetic process; GO:0009987 cellular process; GO:0042180 cellular ketone metabolic process; GO:0042181 ketone biosynthetic process; G…	GO:0005622 intracellular; GO:0005623 cell; GO:0005737 cytoplasm; GO:0005739 mitochondrion; GO:0005759 mitochondrial matrix; GO:0031974 membrane-enclosed lumen; GO:0043226 organelle; GO:0043227 membrane-bounded organelle; GO:0043229 intracellular organelle; GO:0043231 intracellular membrane-bounded organelle; GO:0043233 organelle lumen; GO:0070013 intracellular organelle lumen;	GO:0003824 catalytic activity; GO:0003954 NADH dehydrogenase activity; GO:0016491 oxidoreductase activity; GO:0016651 oxidoreductase activity, acting on NAD(P)H;			C	KOG2865	NADH:ubiquinone oxidoreductase, NDUFA9/39kDa subunit
A0A1Y2J5R8	Distantly related to plant expansins(predicted) OS=Trametes coccinea BRFM310 OX=1353009 GN=PYCCODRAFT_1422224 PE=4 SV=1	PYCCODRAFT_1422224	14.438	5.9	1	1	extracellular
A0A1Y2J2B0	Cullin-domain-containing protein OS=Trametes coccinea BRFM310 OX=1353009 GN=PYCCODRAFT_1403207 PE=3 SV=1	PYCCODRAFT_1403207	87.501	2	1	1	nucleus	K03347	CUL1, CDC53; cullin 1	map04111 Cell cycle - yeast; map04120 Ubiquitin mediated proteolysis; map04141 Protein processing in endoplasmic reticulum	GO:0000082 G1/S transition of mitotic cell cycle; GO:0000086 G2/M transition of mitotic cell cycle; GO:0000278 mitotic cell cycle; GO:0006275 regulation of DNA replication; GO:0006508 proteolysis; GO:0006511 ubiquitin-dependent protein catabolic process; GO:0006807 nitrogen compound metabolic process; GO:0007049 cell cycle; GO:0007346 regulation of mitotic cell cycle; GO:0008152 metabolic process…	GO:0000151 ubiquitin ligase complex; GO:0000152 nuclear ubiquitin ligase complex; GO:0005622 intracellular; GO:0005623 cell; GO:0005634 nucleus; GO:0019005 SCF ubiquitin ligase complex; GO:0031461 cullin-RING ubiquitin ligase complex; GO:0032991 protein-containing complex; GO:0043224 nuclear SCF ubiquitin ligase complex; GO:0043226 organelle; GO:0043227 membrane-bounded organelle; GO:0043229 intr…	GO:0003676 nucleic acid binding; GO:0003677 DNA binding; GO:0003688 DNA replication origin binding; GO:0003690 double-stranded DNA binding; GO:0005488 binding; GO:0005515 protein binding; GO:0019899 enzyme binding; GO:0030674 protein-macromolecule adaptor activity; GO:0031625 ubiquitin protein ligase binding; GO:0043565 sequence-specific DNA binding; GO:0044389 ubiquitin-like protein ligase bindi…	PF10557	Cullin protein neddylation domain	D	KOG2166	Cullins
A0A1M2VI36	Cellulase OS=Trametes pubescens OX=154538 GN=TRAPUB_1913 PE=3 SV=1	TRAPUB_1913	61.7	22.3	11	8	extracellular	K07375	TUBB; tubulin beta	map04145 Phagosome	GO:0000003 reproduction; GO:0000070 mitotic sister chromatid segregation; GO:0000226 microtubule cytoskeleton organization; GO:0000278 mitotic cell cycle; GO:0000280 nuclear division; GO:0000819 sister chromatid segregation; GO:0006810 transport; GO:0006928 movement of cell or subcellular component; GO:0006996 organelle organization; GO:0007005 mitochondrion organization; GO:0007010 cytoskeleton …	GO:0000235 astral microtubule; GO:0005622 intracellular; GO:0005623 cell; GO:0005634 nucleus; GO:0005737 cytoplasm; GO:0005815 microtubule organizing center; GO:0005816 spindle pole body; GO:0005818 aster; GO:0005819 spindle; GO:0005828 kinetochore microtubule; GO:0005856 cytoskeleton; GO:0005874 microtubule; GO:0005876 spindle microtubule; GO:0005880 nuclear microtubule; GO:0005881 cytoplasmic m…	GO:0000166 nucleotide binding; GO:0001882 nucleoside binding; GO:0001883 purine nucleoside binding; GO:0003824 catalytic activity; GO:0003924 GTPase activity; GO:0005198 structural molecule activity; GO:0005200 structural constituent of cytoskeleton; GO:0005488 binding; GO:0005525 GTP binding; GO:0016462 pyrophosphatase activity; GO:0016787 hydrolase activity; GO:0016817 hydrolase activity, actin…	PF02015; PF00091; PF03953	Glycosyl hydrolase family 45; Tubulin/FtsZ family, GTPase domain; Tubulin C-terminal domain	Z	KOG1375	Beta tubulin
A0A1M2VKP3	Protein transport protein SEC24 OS=Trametes pubescens OX=154538 GN=TRAPUB_960 PE=3 SV=1	TRAPUB_960	106.25	2.1	1	1	nucleus	K14007	SEC24; protein transport protein SEC24	map04141 Protein processing in endoplasmic reticulum	GO:0006810 transport; GO:0006886 intracellular protein transport; GO:0006888 endoplasmic reticulum to Golgi vesicle-mediated transport; GO:0006900 vesicle budding from membrane; GO:0006914 autophagy; GO:0006996 organelle organization; GO:0008104 protein localization; GO:0008152 metabolic process; GO:0009056 catabolic process; GO:0009987 cellular process; GO:0015031 protein transport; GO:0015833 p…	GO:0000322 storage vacuole; GO:0000323 lytic vacuole; GO:0000324 fungal-type vacuole; GO:0000329 fungal-type vacuole membrane; GO:0005622 intracellular; GO:0005623 cell; GO:0005737 cytoplasm; GO:0005773 vacuole; GO:0005774 vacuolar membrane; GO:0005783 endoplasmic reticulum; GO:0005798 Golgi-associated vesicle; GO:0012505 endomembrane system; GO:0012506 vesicle membrane; GO:0012507 ER to Golgi tr…	GO:0005048 signal sequence binding; GO:0005488 binding; GO:0033218 amide binding; GO:0042277 peptide binding;	PF04810; PF04811; PF08033; PF04815; PF00626	Sec23/Sec24 zinc finger; Sec23/Sec24 trunk domain; Sec23/Sec24 beta-sandwich domain; Sec23/Sec24 helical domain; Gelsolin repeat	U	KOG1985	Vesicle coat complex COPII, subunit SEC24/subunit SFB2
A0A1Y2IX85	Histone H4 (Fragment) OS=Trametes coccinea BRFM310 OX=1353009 GN=PYCCODRAFT_1363084 PE=3 SV=1	PYCCODRAFT_1363084	10.507	55.3	5	4	nucleus	K11254	H4; histone H4		GO:0000003 reproduction; GO:0000122 negative regulation of transcription by RNA polymerase II; GO:0003006 developmental process involved in reproduction; GO:0006323 DNA packaging; GO:0006325 chromatin organization; GO:0006333 chromatin assembly or disassembly; GO:0006334 nucleosome assembly; GO:0006342 chromatin silencing; GO:0006355 regulation of transcription, DNA-templated; GO:0006357 regulati…	GO:0000228 nuclear chromosome; GO:0000785 chromatin; GO:0000786 nucleosome; GO:0000788 nuclear nucleosome; GO:0000790 nuclear chromatin; GO:0005622 intracellular; GO:0005623 cell; GO:0005634 nucleus; GO:0005657 replication fork; GO:0005694 chromosome; GO:0031298 replication fork protection complex; GO:0031974 membrane-enclosed lumen; GO:0031981 nuclear lumen; GO:0032991 protein-containing complex…	GO:0003676 nucleic acid binding; GO:0003677 DNA binding; GO:0005488 binding; GO:0005515 protein binding; GO:0042393 histone binding; GO:0097159 organic cyclic compound binding; GO:1901363 heterocyclic compound binding;			B	KOG3467	Histone H4
A0A1Y2J512	Ras-domain-containing protein OS=Trametes coccinea BRFM310 OX=1353009 GN=PYCCODRAFT_1400929 PE=4 SV=1	PYCCODRAFT_1400929	23.833	5.1	1	1	nucleus	K07893	RAB6A; Ras-related protein Rab-6A		GO:0000045 autophagosome assembly; GO:0000301 retrograde transport, vesicle recycling within Golgi; GO:0006810 transport; GO:0006890 retrograde vesicle-mediated transport, Golgi to endoplasmic reticulum; GO:0006891 intra-Golgi vesicle-mediated transport; GO:0006914 autophagy; GO:0006996 organelle organization; GO:0007033 vacuole organization; GO:0007154 cell communication; GO:0007165 signal trans…	GO:0005622 intracellular; GO:0005623 cell; GO:0005737 cytoplasm; GO:0005794 Golgi apparatus; GO:0005801 cis-Golgi network; GO:0005829 cytosol; GO:0012505 endomembrane system; GO:0043226 organelle; GO:0043227 membrane-bounded organelle; GO:0043229 intracellular organelle; GO:0043231 intracellular membrane-bounded organelle;	GO:0000166 nucleotide binding; GO:0001882 nucleoside binding; GO:0001883 purine nucleoside binding; GO:0003824 catalytic activity; GO:0003924 GTPase activity; GO:0005488 binding; GO:0005525 GTP binding; GO:0016462 pyrophosphatase activity; GO:0016787 hydrolase activity; GO:0016817 hydrolase activity, acting on acid anhydrides; GO:0016818 hydrolase activity, acting on acid anhydrides, in phosphoru…	PF00071	Ras family	U	KOG0094	GTPase Rab6/YPT6/Ryh1, small G protein superfamily
A0A1Y2IT79	Small nuclear ribonucleoprotein G OS=Trametes coccinea BRFM310 OX=1353009 GN=PYCCODRAFT_1466297 PE=3 SV=1	PYCCODRAFT_1466297	8.5698	18.2	1	1	cytoplasm	K11099	SNRPG, SMG; small nuclear ribonucleoprotein G	map03040 Spliceosome	GO:0000245 spliceosomal complex assembly; GO:0000375 RNA splicing, via transesterification reactions; GO:0000377 RNA splicing, via transesterification reactions with bulged adenosine as nucleophile; GO:0000395 mRNA 5'-splice site recognition; GO:0000398 mRNA splicing, via spliceosome; GO:0006139 nucleobase-containing compound metabolic process; GO:0006376 mRNA splice site selection; GO:0006396 RN…	GO:0005622 intracellular; GO:0005623 cell; GO:0005634 nucleus; GO:0005681 spliceosomal complex; GO:0005682 U5 snRNP; GO:0005684 U2-type spliceosomal complex; GO:0005685 U1 snRNP; GO:0005686 U2 snRNP; GO:0005687 U4 snRNP; GO:0005689 U12-type spliceosomal complex; GO:0005737 cytoplasm; GO:0030532 small nuclear ribonucleoprotein complex; GO:0032991 protein-containing complex; GO:0034719 SMN-Sm prote…		PF01423	LSM domain	A	KOG1780	Small Nuclear ribonucleoprotein G
A0A1Y2IT45	40S ribosomal protein S7 OS=Trametes coccinea BRFM310 OX=1353009 GN=PYCCODRAFT_1451213 PE=3 SV=1	PYCCODRAFT_1451213	64.518	3.7	2	1	nucleus	K02993	RP-S7e, RPS7; small subunit ribosomal protein S7e	map03010 Ribosome	GO:0002181 cytoplasmic translation; GO:0006139 nucleobase-containing compound metabolic process; GO:0006364 rRNA processing; GO:0006396 RNA processing; GO:0006412 translation; GO:0006518 peptide metabolic process; GO:0006725 cellular aromatic compound metabolic process; GO:0006807 nitrogen compound metabolic process; GO:0008152 metabolic process; GO:0009058 biosynthetic process; GO:0009059 macrom…	GO:0005622 intracellular; GO:0005623 cell; GO:0005737 cytoplasm; GO:0005829 cytosol; GO:0005840 ribosome; GO:0015935 small ribosomal subunit; GO:0022626 cytosolic ribosome; GO:0022627 cytosolic small ribosomal subunit; GO:0030684 preribosome; GO:0030686 90S preribosome; GO:0032040 small-subunit processome; GO:0032991 protein-containing complex; GO:0043226 organelle; GO:0043228 non-membrane-bounde…	GO:0003735 structural constituent of ribosome; GO:0005198 structural molecule activity;			JO	KOG3320	40S ribosomal protein S7
A0A1Y2I978	Pkinase-domain-containing protein OS=Trametes coccinea BRFM310 OX=1353009 GN=PYCCODRAFT_1527825 PE=3 SV=1	PYCCODRAFT_1527825	44.538	6.6	2	1	nucleus	K03083	GSK3B; glycogen synthase kinase 3 beta [EC:2.7.11.26]		GO:0000003 reproduction; GO:0003006 developmental process involved in reproduction; GO:0006464 cellular protein modification process; GO:0006468 protein phosphorylation; GO:0006508 proteolysis; GO:0006793 phosphorus metabolic process; GO:0006796 phosphate-containing compound metabolic process; GO:0006807 nitrogen compound metabolic process; GO:0006950 response to stress; GO:0006970 response to os…	GO:0005622 intracellular; GO:0005623 cell; GO:0005737 cytoplasm;	GO:0003824 catalytic activity; GO:0004672 protein kinase activity; GO:0004674 protein serine/threonine kinase activity; GO:0004712 protein serine/threonine/tyrosine kinase activity; GO:0004713 protein tyrosine kinase activity; GO:0016301 kinase activity; GO:0016740 transferase activity; GO:0016772 transferase activity, transferring phosphorus-containing groups; GO:0016773 phosphotransferase activ…	PF00069	Protein kinase domain	T	KOG0658	Glycogen synthase kinase-3
A0A1Y2J5W4	Unplaced genomic scaffold PLICRscaffold_17, whole genome shotgun sequence(predicted) OS=Trametes coccinea BRFM310 OX=1353009 GN=PYCCODRAFT_1401846 PE=4 SV=1	PYCCODRAFT_1401846	33.351	2.9	1	1	plasma membrane
A0A1M2V2M7	60S ribosomal protein L12 OS=Trametes pubescens OX=154538 GN=TRAPUB_7708 PE=3 SV=1	TRAPUB_7708	17.553	18.2	2	1	cytoplasm	K02870	RP-L12e, RPL12; large subunit ribosomal protein L12e	map03010 Ribosome	GO:0000027 ribosomal large subunit assembly; GO:0002181 cytoplasmic translation; GO:0006412 translation; GO:0006518 peptide metabolic process; GO:0006807 nitrogen compound metabolic process; GO:0006996 organelle organization; GO:0008152 metabolic process; GO:0009058 biosynthetic process; GO:0009059 macromolecule biosynthetic process; GO:0009987 cellular process; GO:0010467 gene expression; GO:001…	GO:0005622 intracellular; GO:0005623 cell; GO:0005737 cytoplasm; GO:0005829 cytosol; GO:0005840 ribosome; GO:0015934 large ribosomal subunit; GO:0022625 cytosolic large ribosomal subunit; GO:0022626 cytosolic ribosome; GO:0030684 preribosome; GO:0030687 preribosome, large subunit precursor; GO:0032991 protein-containing complex; GO:0043226 organelle; GO:0043228 non-membrane-bounded organelle; GO:…	GO:0003676 nucleic acid binding; GO:0003723 RNA binding; GO:0003735 structural constituent of ribosome; GO:0005198 structural molecule activity; GO:0005488 binding; GO:0019843 rRNA binding; GO:0097159 organic cyclic compound binding; GO:1901363 heterocyclic compound binding;	PF03946; PF00298	Ribosomal protein L11, N-terminal domain; Ribosomal protein L11, RNA binding domain	J	KOG0886	40S ribosomal protein S2
A0A1Y2IDE7	Histone H2B OS=Trametes coccinea BRFM310 OX=1353009 GN=PYCCODRAFT_1447071 PE=3 SV=1	PYCCODRAFT_1447071	14.56	11.2	1	1	nucleus	K11252	H2B; histone H2B					PF00125	Core histone H2A/H2B/H3/H4	B	KOG1744	Histone H2B
R7S9U2	40S ribosomal protein S21 OS=Trametes versicolor (strain FP-101664) OX=717944 GN=TRAVEDRAFT_175850 PE=3 SV=1	TRAVEDRAFT_175850	9.2844	30.2	2	1	nucleus	K02971	RP-S21e, RPS21; small subunit ribosomal protein S21e	map03010 Ribosome	GO:0000447 endonucleolytic cleavage in ITS1 to separate SSU-rRNA from 5.8S rRNA and LSU-rRNA from tricistronic rRNA transcript (SSU-rRNA, 5.8S rRNA, LSU-rRNA); GO:0000460 maturation of 5.8S rRNA; GO:0000461 endonucleolytic cleavage to generate mature 3'-end of SSU-rRNA from (SSU-rRNA, 5.8S rRNA, LSU-rRNA); GO:0000462 maturation of SSU-rRNA from tricistronic rRNA transcript (SSU-rRNA, 5.8S rRNA, L…	GO:0005622 intracellular; GO:0005623 cell; GO:0005737 cytoplasm; GO:0005829 cytosol; GO:0005840 ribosome; GO:0015935 small ribosomal subunit; GO:0022626 cytosolic ribosome; GO:0022627 cytosolic small ribosomal subunit; GO:0032991 protein-containing complex; GO:0043226 organelle; GO:0043228 non-membrane-bounded organelle; GO:0043229 intracellular organelle; GO:0043232 intracellular non-membrane-bo…	GO:0003735 structural constituent of ribosome; GO:0005198 structural molecule activity;			J	KOG3486	40S ribosomal protein S21
A0A1Y2J3M8	60S ribosomal protein L24-A(predicted) OS=Trametes coccinea BRFM310 OX=1353009 GN=PYCCODRAFT_1421834 PE=3 SV=1	PYCCODRAFT_1421834	17.052	11.9	2	2	nucleus	K02896	RP-L24e, RPL24; large subunit ribosomal protein L24e	map03010 Ribosome	GO:0000027 ribosomal large subunit assembly; GO:0002181 cytoplasmic translation; GO:0006412 translation; GO:0006518 peptide metabolic process; GO:0006807 nitrogen compound metabolic process; GO:0006996 organelle organization; GO:0008152 metabolic process; GO:0009058 biosynthetic process; GO:0009059 macromolecule biosynthetic process; GO:0009987 cellular process; GO:0010467 gene expression; GO:001…	GO:0005622 intracellular; GO:0005623 cell; GO:0005737 cytoplasm; GO:0005829 cytosol; GO:0005840 ribosome; GO:0015934 large ribosomal subunit; GO:0022625 cytosolic large ribosomal subunit; GO:0022626 cytosolic ribosome; GO:0032991 protein-containing complex; GO:0043226 organelle; GO:0043228 non-membrane-bounded organelle; GO:0043229 intracellular organelle; GO:0043232 intracellular non-membrane-bo…	GO:0003676 nucleic acid binding; GO:0003723 RNA binding; GO:0003735 structural constituent of ribosome; GO:0005198 structural molecule activity; GO:0005488 binding; GO:0097159 organic cyclic compound binding; GO:1901363 heterocyclic compound binding;	PF01246	Ribosomal protein L24e	J	KOG1722	60s ribosomal protein L24
A0A1Y2J3L0	40S ribosomal protein S14(predicted) OS=Trametes coccinea BRFM310 OX=1353009 GN=PYCCODRAFT_1430191 PE=3 SV=1	PYCCODRAFT_1430191	16.021	15.9	2	2	cytoplasm	K02955	RP-S14e, RPS14; small subunit ribosomal protein S14e	map03010 Ribosome	GO:0000028 ribosomal small subunit assembly; GO:0000462 maturation of SSU-rRNA from tricistronic rRNA transcript (SSU-rRNA, 5.8S rRNA, LSU-rRNA); GO:0002181 cytoplasmic translation; GO:0006139 nucleobase-containing compound metabolic process; GO:0006364 rRNA processing; GO:0006396 RNA processing; GO:0006412 translation; GO:0006518 peptide metabolic process; GO:0006725 cellular aromatic compound m…	GO:0005622 intracellular; GO:0005623 cell; GO:0005737 cytoplasm; GO:0005829 cytosol; GO:0005840 ribosome; GO:0015935 small ribosomal subunit; GO:0022626 cytosolic ribosome; GO:0022627 cytosolic small ribosomal subunit; GO:0030684 preribosome; GO:0030686 90S preribosome; GO:0032040 small-subunit processome; GO:0032991 protein-containing complex; GO:0043226 organelle; GO:0043228 non-membrane-bounde…	GO:0003676 nucleic acid binding; GO:0003723 RNA binding; GO:0003729 mRNA binding; GO:0003735 structural constituent of ribosome; GO:0005198 structural molecule activity; GO:0005488 binding; GO:0019843 rRNA binding; GO:0048027 mRNA 5'-UTR binding; GO:0070181 small ribosomal subunit rRNA binding; GO:0097159 organic cyclic compound binding; GO:1901363 heterocyclic compound binding;			J	KOG0407	40S ribosomal protein S14
A0A1Y2J631	Unplaced genomic scaffold GYMLUscaffold_32, whole genome shotgun sequence(predicted) OS=Trametes coccinea BRFM310 OX=1353009 GN=PYCCODRAFT_1356397 PE=4 SV=1	PYCCODRAFT_1356397	14.6	13.4	1	1	extracellular
A0A1Y2IXW6	NADH dehydrogenase OS=Trametes coccinea BRFM310 OX=1353009 GN=PYCCODRAFT_1431792 PE=3 SV=1	PYCCODRAFT_1431792	31.186	9.5	2	1	mitochondria	K03936	NDUFS3; NADH dehydrogenase (ubiquinone) Fe-S protein 3 [EC:7.1.1.2 1.6.99.3]	map00190 Oxidative phosphorylation; map01100 Metabolic pathways	GO:0006091 generation of precursor metabolites and energy; GO:0008152 metabolic process; GO:0009987 cellular process; GO:0015980 energy derivation by oxidation of organic compounds; GO:0044237 cellular metabolic process; GO:0045333 cellular respiration; GO:0055114 oxidation-reduction process;	GO:0005622 intracellular; GO:0005623 cell; GO:0005737 cytoplasm; GO:0005739 mitochondrion; GO:0005740 mitochondrial envelope; GO:0005743 mitochondrial inner membrane; GO:0005746 mitochondrial respirasome; GO:0005747 mitochondrial respiratory chain complex I; GO:0016020 membrane; GO:0019866 organelle inner membrane; GO:0030964 NADH dehydrogenase complex; GO:0031090 organelle membrane; GO:0031966 m…	GO:0003824 catalytic activity; GO:0003954 NADH dehydrogenase activity; GO:0008137 NADH dehydrogenase (ubiquinone) activity; GO:0016491 oxidoreductase activity; GO:0016651 oxidoreductase activity, acting on NAD(P)H; GO:0016655 oxidoreductase activity, acting on NAD(P)H, quinone or similar compound as acceptor; GO:0050136 NADH dehydrogenase (quinone) activity;			C	KOG1713	NADH-ubiquinone oxidoreductase, NDUFS3/30 kDa subunit
A0A1Y2IZP7	60S ribosomal protein L4/L1/L2 OS=Trametes coccinea BRFM310 OX=1353009 GN=PYCCODRAFT_1383736 PE=3 SV=1	PYCCODRAFT_1383736	41.255	10.2	4	4	extracellular	K02930	RP-L4e, RPL4; large subunit ribosomal protein L4e	map03010 Ribosome	GO:0002181 cytoplasmic translation; GO:0006412 translation; GO:0006518 peptide metabolic process; GO:0006807 nitrogen compound metabolic process; GO:0008152 metabolic process; GO:0009058 biosynthetic process; GO:0009059 macromolecule biosynthetic process; GO:0009987 cellular process; GO:0010467 gene expression; GO:0019538 protein metabolic process; GO:0034641 cellular nitrogen compound metabolic …	GO:0005622 intracellular; GO:0005623 cell; GO:0005737 cytoplasm; GO:0005829 cytosol; GO:0005840 ribosome; GO:0015934 large ribosomal subunit; GO:0022625 cytosolic large ribosomal subunit; GO:0022626 cytosolic ribosome; GO:0032991 protein-containing complex; GO:0043226 organelle; GO:0043228 non-membrane-bounded organelle; GO:0043229 intracellular organelle; GO:0043232 intracellular non-membrane-bo…	GO:0003676 nucleic acid binding; GO:0003723 RNA binding; GO:0003735 structural constituent of ribosome; GO:0005198 structural molecule activity; GO:0005488 binding; GO:0097159 organic cyclic compound binding; GO:1901363 heterocyclic compound binding;	PF14374	60S ribosomal protein L4 C-terminal domain	J	KOG1475	Ribosomal protein RPL1/RPL2/RL4L4
A0A1Y2ILV5	GTP-binding protein ypt1 OS=Trametes coccinea BRFM310 OX=1353009 GN=PYCCODRAFT_490186 PE=4 SV=1	PYCCODRAFT_490186	22.507	14.2	2	2	cytoplasm,nucleus	K07874	RAB1A; Ras-related protein Rab-1A		GO:0000045 autophagosome assembly; GO:0006139 nucleobase-containing compound metabolic process; GO:0006401 RNA catabolic process; GO:0006725 cellular aromatic compound metabolic process; GO:0006807 nitrogen compound metabolic process; GO:0006810 transport; GO:0006886 intracellular protein transport; GO:0006888 endoplasmic reticulum to Golgi vesicle-mediated transport; GO:0006890 retrograde vesicl…	GO:0000139 Golgi membrane; GO:0000407 phagophore assembly site; GO:0005622 intracellular; GO:0005623 cell; GO:0005737 cytoplasm; GO:0005739 mitochondrion; GO:0005783 endoplasmic reticulum; GO:0005789 endoplasmic reticulum membrane; GO:0005794 Golgi apparatus; GO:0005795 Golgi stack; GO:0005801 cis-Golgi network; GO:0012505 endomembrane system; GO:0016020 membrane; GO:0031090 organelle membrane; G…	GO:0000149 SNARE binding; GO:0003824 catalytic activity; GO:0003924 GTPase activity; GO:0005488 binding; GO:0005515 protein binding; GO:0016462 pyrophosphatase activity; GO:0016787 hydrolase activity; GO:0016817 hydrolase activity, acting on acid anhydrides; GO:0016818 hydrolase activity, acting on acid anhydrides, in phosphorus-containing anhydrides; GO:0017111 nucleoside-triphosphatase activity;	PF00071	Ras family	U	KOG0084	GTPase Rab1/YPT1, small G protein superfamily, and related GTP-binding proteins
A0A1M2VN01	Pyridoxal 5'-phosphate synthase (glutamine hydrolyzing) OS=Trametes pubescens OX=154538 GN=TRAPUB_163 PE=3 SV=1	TRAPUB_163	34.491	5.2	2	2	mitochondria	K06215	pdxS, pdx1; pyridoxal 5'-phosphate synthase pdxS subunit [EC:4.3.3.6]	map00750 Vitamin B6 metabolism	GO:0000096 sulfur amino acid metabolic process; GO:0000097 sulfur amino acid biosynthetic process; GO:0006082 organic acid metabolic process; GO:0006520 cellular amino acid metabolic process; GO:0006534 cysteine metabolic process; GO:0006535 cysteine biosynthetic process from serine; GO:0006563 L-serine metabolic process; GO:0006725 cellular aromatic compound metabolic process; GO:0006766 vitamin…	GO:0005576 extracellular region; GO:0032991 protein-containing complex; GO:1902494 catalytic complex; GO:1903600 glutaminase complex;	GO:0003824 catalytic activity; GO:0003922 GMP synthase (glutamine-hydrolyzing) activity; GO:0016874 ligase activity; GO:0016879 ligase activity, forming carbon-nitrogen bonds; GO:0016884 carbon-nitrogen ligase activity, with glutamine as amido-N-donor;	PF01680	SOR/SNZ family	H	KOG1606	Stationary phase-induced protein, SOR/SNZ family
A0A1Y2IXL7	Lipase OS=Trametes coccinea BRFM310 OX=1353009 GN=PYCCODRAFT_1533415 PE=3 SV=1	PYCCODRAFT_1533415	32.627	3.2	1	1	extracellular									I	KOG4569	Predicted lipase
A0A1Y2IED6	Pentafunctional AROM polypeptide OS=Trametes coccinea BRFM310 OX=1353009 GN=PYCCODRAFT_1438863 PE=3 SV=1	PYCCODRAFT_1438863	174.8	1.2	1	1	cytoplasm	K13830	ARO1; pentafunctional AROM polypeptide [EC:4.2.3.4 4.2.1.10 1.1.1.25 2.7.1.71 2.5.1.19]	map00400 Phenylalanine, tyrosine and tryptophan biosynthesis; map01100 Metabolic pathways; map01110 Biosynthesis of secondary metabolites; map01130 Biosynthesis of antibiotics; map01230 Biosynthesis of amino acids	GO:0006082 organic acid metabolic process; GO:0008152 metabolic process; GO:0009058 biosynthetic process; GO:0009423 chorismate biosynthetic process; GO:0009987 cellular process; GO:0016053 organic acid biosynthetic process; GO:0019752 carboxylic acid metabolic process; GO:0043436 oxoacid metabolic process; GO:0043648 dicarboxylic acid metabolic process; GO:0043650 dicarboxylic acid biosynthetic …		GO:0003824 catalytic activity; GO:0003866 3-phosphoshikimate 1-carboxyvinyltransferase activity; GO:0016740 transferase activity; GO:0016765 transferase activity, transferring alkyl or aryl (other than methyl) groups;	PF01761; PF01202; PF01487; PF08501	3-dehydroquinate synthase; Shikimate kinase; Type I 3-dehydroquinase; Shikimate dehydrogenase substrate binding domain	E	KOG0692	Pentafunctional AROM protein
R7S7N3	26S proteasome regulatory complex ATPase RPT6 OS=Trametes versicolor (strain FP-101664) OX=717944 GN=TRAVEDRAFT_54381 PE=3 SV=1	TRAVEDRAFT_54381	44.593	11	3	1	cytoplasm	K03066	PSMC5, RPT6; 26S proteasome regulatory subunit T6	map03050 Proteasome	GO:0006139 nucleobase-containing compound metabolic process; GO:0006259 DNA metabolic process; GO:0006281 DNA repair; GO:0006289 nucleotide-excision repair; GO:0006325 chromatin organization; GO:0006338 chromatin remodeling; GO:0006355 regulation of transcription, DNA-templated; GO:0006357 regulation of transcription by RNA polymerase II; GO:0006401 RNA catabolic process; GO:0006508 proteolysis; …	GO:0000502 proteasome complex; GO:0005622 intracellular; GO:0005623 cell; GO:0005634 nucleus; GO:0005737 cytoplasm; GO:0005829 cytosol; GO:0005838 proteasome regulatory particle; GO:0008540 proteasome regulatory particle, base subcomplex; GO:0022624 proteasome accessory complex; GO:0031595 nuclear proteasome complex; GO:0031597 cytosolic proteasome complex; GO:0031974 membrane-enclosed lumen; GO:…	GO:0000166 nucleotide binding; GO:0003824 catalytic activity; GO:0004175 endopeptidase activity; GO:0005488 binding; GO:0005515 protein binding; GO:0005524 ATP binding; GO:0008134 transcription factor binding; GO:0008144 drug binding; GO:0008233 peptidase activity; GO:0016462 pyrophosphatase activity; GO:0016787 hydrolase activity; GO:0016817 hydrolase activity, acting on acid anhydrides; GO:0016…	PF00004	ATPase family associated with various cellular activities (AAA)	O	KOG0728	26S proteasome regulatory complex, ATPase RPT6
A0A1Y2IVH0	60S ribosomal protein L36 OS=Trametes coccinea BRFM310 OX=1353009 GN=PYCCODRAFT_1407853 PE=3 SV=1	PYCCODRAFT_1407853	11.502	13.3	1	1	nucleus	K02920	RP-L36e, RPL36; large subunit ribosomal protein L36e	map03010 Ribosome	GO:0002181 cytoplasmic translation; GO:0006412 translation; GO:0006518 peptide metabolic process; GO:0006807 nitrogen compound metabolic process; GO:0008152 metabolic process; GO:0009058 biosynthetic process; GO:0009059 macromolecule biosynthetic process; GO:0009987 cellular process; GO:0010467 gene expression; GO:0019538 protein metabolic process; GO:0034641 cellular nitrogen compound metabolic …	GO:0005622 intracellular; GO:0005623 cell; GO:0005737 cytoplasm; GO:0005829 cytosol; GO:0005840 ribosome; GO:0015934 large ribosomal subunit; GO:0022625 cytosolic large ribosomal subunit; GO:0022626 cytosolic ribosome; GO:0032991 protein-containing complex; GO:0043226 organelle; GO:0043228 non-membrane-bounded organelle; GO:0043229 intracellular organelle; GO:0043232 intracellular non-membrane-bo…	GO:0003676 nucleic acid binding; GO:0003723 RNA binding; GO:0003735 structural constituent of ribosome; GO:0005198 structural molecule activity; GO:0005488 binding; GO:0097159 organic cyclic compound binding; GO:1901363 heterocyclic compound binding;			J	KOG3452	60S ribosomal protein L36
A0A1M2V2W7	Small nuclear ribonucleoprotein Sm D3 OS=Trametes pubescens OX=154538 GN=TRAPUB_7614 PE=3 SV=1	TRAPUB_7614	9.4389	38.8	3	2	cytoskeleton	K11088	SNRPD3, SMD3; small nuclear ribonucleoprotein D3	map03040 Spliceosome; map04139 Mitophagy - yeast	GO:0000245 spliceosomal complex assembly; GO:0000375 RNA splicing, via transesterification reactions; GO:0000377 RNA splicing, via transesterification reactions with bulged adenosine as nucleophile; GO:0000387 spliceosomal snRNP assembly; GO:0000395 mRNA 5'-splice site recognition; GO:0000398 mRNA splicing, via spliceosome; GO:0006139 nucleobase-containing compound metabolic process; GO:0006325 c…	GO:0000243 commitment complex; GO:0005622 intracellular; GO:0005623 cell; GO:0005634 nucleus; GO:0005681 spliceosomal complex; GO:0005682 U5 snRNP; GO:0005684 U2-type spliceosomal complex; GO:0005685 U1 snRNP; GO:0005686 U2 snRNP; GO:0005687 U4 snRNP; GO:0005689 U12-type spliceosomal complex; GO:0005737 cytoplasm; GO:0030532 small nuclear ribonucleoprotein complex; GO:0032991 protein-containing c…	GO:0003676 nucleic acid binding; GO:0003723 RNA binding; GO:0003729 mRNA binding; GO:0005488 binding; GO:0097159 organic cyclic compound binding; GO:1901363 heterocyclic compound binding;	PF01423	LSM domain	A	KOG3172	Small nuclear ribonucleoprotein Sm D3
A0A1Y2INI9	Chitinase OS=Trametes coccinea BRFM310 OX=1353009 GN=PYCCODRAFT_1445051 PE=3 SV=1	PYCCODRAFT_1445051	45.056	3.5	1	1	extracellular	K01183	E3.2.1.14; chitinase [EC:3.2.1.14]	map00520 Amino sugar and nucleotide sugar metabolism; map01100 Metabolic pathways				PF00704	Glycosyl hydrolases family 18	G	KOG2806	Chitinase
A0A1Y2J1C1	Mitochondrial intermediate peptidase OS=Trametes coccinea BRFM310 OX=1353009 GN=PYCCODRAFT_1463494 PE=3 SV=1	PYCCODRAFT_1463494	77.414	2.4	1	1	cytoplasm	K13726	MEPB; metallopeptidase MepB [EC:3.4.24.-]		GO:0006508 proteolysis; GO:0006518 peptide metabolic process; GO:0006807 nitrogen compound metabolic process; GO:0008152 metabolic process; GO:0009987 cellular process; GO:0019538 protein metabolic process; GO:0034641 cellular nitrogen compound metabolic process; GO:0043170 macromolecule metabolic process; GO:0043603 cellular amide metabolic process; GO:0044237 cellular metabolic process; GO:0044…	GO:0000322 storage vacuole; GO:0000323 lytic vacuole; GO:0000324 fungal-type vacuole; GO:0005622 intracellular; GO:0005623 cell; GO:0005737 cytoplasm; GO:0005739 mitochondrion; GO:0005740 mitochondrial envelope; GO:0005758 mitochondrial intermembrane space; GO:0005773 vacuole; GO:0005794 Golgi apparatus; GO:0012505 endomembrane system; GO:0031967 organelle envelope; GO:0031970 organelle envelope …	GO:0003824 catalytic activity; GO:0004175 endopeptidase activity; GO:0004222 metalloendopeptidase activity; GO:0008233 peptidase activity; GO:0008237 metallopeptidase activity; GO:0016787 hydrolase activity; GO:0070011 peptidase activity, acting on L-amino acid peptides; GO:0140096 catalytic activity, acting on a protein;			O	KOG2089	Metalloendopeptidase family - saccharolysin & thimet oligopeptidase
A0A1Y2I6M3	Dolichyl-diphosphooligosaccharide--protein glycosyltransferase subunit 1 OS=Trametes coccinea BRFM310 OX=1353009 GN=PYCCODRAFT_1399819 PE=3 SV=1	PYCCODRAFT_1399819	54.223	3.7	1	1	extracellular	K12666	OST1, RPN1; oligosaccharyltransferase complex subunit alpha (ribophorin I)	map00510 N-Glycan biosynthesis; map00513 Various types of N-glycan biosynthesis; map01100 Metabolic pathways; map04141 Protein processing in endoplasmic reticulum	GO:0006464 cellular protein modification process; GO:0006486 protein glycosylation; GO:0006487 protein N-linked glycosylation; GO:0006807 nitrogen compound metabolic process; GO:0008152 metabolic process; GO:0009058 biosynthetic process; GO:0009059 macromolecule biosynthetic process; GO:0009100 glycoprotein metabolic process; GO:0009101 glycoprotein biosynthetic process; GO:0009987 cellular proce…	GO:0005622 intracellular; GO:0005623 cell; GO:0005737 cytoplasm; GO:0005783 endoplasmic reticulum; GO:0005789 endoplasmic reticulum membrane; GO:0008250 oligosaccharyltransferase complex; GO:0012505 endomembrane system; GO:0016020 membrane; GO:0031984 organelle subcompartment; GO:0032991 protein-containing complex; GO:0042175 nuclear outer membrane-endoplasmic reticulum membrane network; GO:00432…	GO:0003824 catalytic activity; GO:0004576 oligosaccharyl transferase activity; GO:0004579 dolichyl-diphosphooligosaccharide-protein glycotransferase activity; GO:0016740 transferase activity; GO:0016757 transferase activity, transferring glycosyl groups; GO:0016758 transferase activity, transferring hexosyl groups;			O	KOG2291	Oligosaccharyltransferase, alpha subunit (ribophorin I)
A0A1Y2ILK7	Ubiquitin OS=Trametes coccinea BRFM310 OX=1353009 GN=PYCCODRAFT_1370417 PE=4 SV=1	PYCCODRAFT_1370417	8.1572	47.2	3	3	cytoplasm,nucleus				GO:0000003 reproduction; GO:0000209 protein polyubiquitination; GO:0003006 developmental process involved in reproduction; GO:0006464 cellular protein modification process; GO:0006508 proteolysis; GO:0006513 protein monoubiquitination; GO:0006807 nitrogen compound metabolic process; GO:0007049 cell cycle; GO:0008152 metabolic process; GO:0009056 catabolic process; GO:0009057 macromolecule catabol…	GO:0005622 intracellular; GO:0005623 cell; GO:0005737 cytoplasm;	GO:0005488 binding; GO:0005515 protein binding; GO:0031386 protein tag; GO:0043008 ATP-dependent protein binding;	PF00240	Ubiquitin family	O	KOG0001	Ubiquitin and ubiquitin-like proteins
A0A1M2VAT0	Protein SnodProt1 OS=Trametes pubescens OX=154538 GN=TRAPUB_4649 PE=3 SV=1	TRAPUB_4649	14.163	10.9	1	1	extracellular
A0A1Y2ILR1	DOPA-like domain-containing protein(predicted) OS=Trametes coccinea BRFM310 OX=1353009 GN=PYCCODRAFT_1435754 PE=4 SV=1	PYCCODRAFT_1435754	20.595	10.5	2	2	cytoplasm,nucleus	K10253	K10253; DOPA 4,5-dioxygenase [EC:1.14.99.-]					PF08883	Dopa 4,5-dioxygenase family
R7S7Y3	Septin ring protein OS=Trametes versicolor (strain FP-101664) OX=717944 GN=TRAVEDRAFT_156983 PE=3 SV=1	TRAVEDRAFT_156983	36.357	4.1	1	1	nucleus	K16938	SEPT3_9_12; septin 3/9/12		GO:0000003 reproduction; GO:0000278 mitotic cell cycle; GO:0000280 nuclear division; GO:0000281 mitotic cytokinesis; GO:0000910 cytokinesis; GO:0000921 septin ring assembly; GO:0001410 chlamydospore formation; GO:0003006 developmental process involved in reproduction; GO:0006033 chitin localization; GO:0006810 transport; GO:0006996 organelle organization; GO:0007010 cytoskeleton organization; GO:…	GO:0000131 incipient cellular bud site; GO:0000144 cellular bud neck septin ring; GO:0000399 cellular bud neck septin structure; GO:0001400 mating projection base; GO:0001411 hyphal tip; GO:0005622 intracellular; GO:0005623 cell; GO:0005628 prospore membrane; GO:0005737 cytoplasm; GO:0005819 spindle; GO:0005826 actomyosin contractile ring; GO:0005856 cytoskeleton; GO:0005874 microtubule; GO:00058…	GO:0000166 nucleotide binding; GO:0001882 nucleoside binding; GO:0001883 purine nucleoside binding; GO:0003824 catalytic activity; GO:0003924 GTPase activity; GO:0005198 structural molecule activity; GO:0005488 binding; GO:0005515 protein binding; GO:0005525 GTP binding; GO:0005543 phospholipid binding; GO:0005545 1-phosphatidylinositol binding; GO:0008289 lipid binding; GO:0010314 phosphatidylin…	PF00735	Septin	DTZ	KOG1547	Septin CDC10 and related P-loop GTPases
A0A1M2W532	Chitinase OS=Trametes pubescens OX=154538 GN=TRAPUB_8404 PE=3 SV=1	TRAPUB_8404	33.199	8.9	1	1	extracellular	K01183	E3.2.1.14; chitinase [EC:3.2.1.14]	map00520 Amino sugar and nucleotide sugar metabolism; map01100 Metabolic pathways	GO:0000278 mitotic cell cycle; GO:0000281 mitotic cytokinesis; GO:0000282 cellular bud site selection; GO:0000910 cytokinesis; GO:0000920 septum digestion after cytokinesis; GO:0006022 aminoglycan metabolic process; GO:0006026 aminoglycan catabolic process; GO:0006030 chitin metabolic process; GO:0006032 chitin catabolic process; GO:0006040 amino sugar metabolic process; GO:0006807 nitrogen compo…	GO:0000322 storage vacuole; GO:0000323 lytic vacuole; GO:0000324 fungal-type vacuole; GO:0005576 extracellular region; GO:0005618 cell wall; GO:0005622 intracellular; GO:0005623 cell; GO:0005634 nucleus; GO:0005635 nuclear envelope; GO:0005737 cytoplasm; GO:0005773 vacuole; GO:0005783 endoplasmic reticulum; GO:0005933 cellular bud; GO:0005935 cellular bud neck; GO:0009277 fungal-type cell wall; G…	GO:0003824 catalytic activity; GO:0004553 hydrolase activity, hydrolyzing O-glycosyl compounds; GO:0004568 chitinase activity; GO:0005488 binding; GO:0008061 chitin binding; GO:0008144 drug binding; GO:0008843 endochitinase activity; GO:0016787 hydrolase activity; GO:0016798 hydrolase activity, acting on glycosyl bonds; GO:0097367 carbohydrate derivative binding;	PF00704	Glycosyl hydrolases family 18	G	KOG4701	Chitinase
A0A1Y2IA47	V-type proton ATPase proteolipid subunit OS=Trametes coccinea BRFM310 OX=1353009 GN=PYCCODRAFT_1480893 PE=3 SV=1	PYCCODRAFT_1480893	16.475	11	1	1	plasma membrane	K02155	ATPeV0C, ATP6L; V-type H+-transporting ATPase 16kDa proteolipid subunit	map00190 Oxidative phosphorylation; map01100 Metabolic pathways; map04145 Phagosome	GO:0006810 transport; GO:0006811 ion transport; GO:0006812 cation transport; GO:0006873 cellular ion homeostasis; GO:0006885 regulation of pH; GO:0007035 vacuolar acidification; GO:0009987 cellular process; GO:0015672 monovalent inorganic cation transport; GO:0015988 energy coupled proton transmembrane transport, against electrochemical gradient; GO:0019725 cellular homeostasis; GO:0030003 cellul…	GO:0000220 vacuolar proton-transporting V-type ATPase, V0 domain; GO:0000322 storage vacuole; GO:0000323 lytic vacuole; GO:0000324 fungal-type vacuole; GO:0000329 fungal-type vacuole membrane; GO:0005622 intracellular; GO:0005623 cell; GO:0005737 cytoplasm; GO:0005773 vacuole; GO:0005774 vacuolar membrane; GO:0016020 membrane; GO:0016021 integral component of membrane; GO:0016469 proton-transport…	GO:0003824 catalytic activity; GO:0005215 transporter activity; GO:0008324 cation transmembrane transporter activity; GO:0015075 ion transmembrane transporter activity; GO:0015077 monovalent inorganic cation transmembrane transporter activity; GO:0015078 proton transmembrane transporter activity; GO:0015318 inorganic molecular entity transmembrane transporter activity; GO:0015399 primary active t…			C	KOG0232	Vacuolar H+-ATPase V0 sector, subunits c/c'
A0A1Y2IAC0	Proteasome subunit beta OS=Trametes coccinea BRFM310 OX=1353009 GN=PYCCODRAFT_1439714 PE=3 SV=1	PYCCODRAFT_1439714	28.001	11.9	2	1	mitochondria	K02732	PSMB1; 20S proteasome subunit beta 6 [EC:3.4.25.1]	map03050 Proteasome	GO:0006508 proteolysis; GO:0006511 ubiquitin-dependent protein catabolic process; GO:0006807 nitrogen compound metabolic process; GO:0007088 regulation of mitotic nuclear division; GO:0007346 regulation of mitotic cell cycle; GO:0008152 metabolic process; GO:0009056 catabolic process; GO:0009057 macromolecule catabolic process; GO:0009896 positive regulation of catabolic process; GO:0009987 cellu…	GO:0000502 proteasome complex; GO:0005622 intracellular; GO:0005623 cell; GO:0005634 nucleus; GO:0005737 cytoplasm; GO:0005783 endoplasmic reticulum; GO:0005789 endoplasmic reticulum membrane; GO:0005829 cytosol; GO:0005839 proteasome core complex; GO:0012505 endomembrane system; GO:0016020 membrane; GO:0019774 proteasome core complex, beta-subunit complex; GO:0031597 cytosolic proteasome complex…		PF00227	Proteasome subunit	O	KOG0179	20S proteasome, regulatory subunit beta type PSMB1/PRE7
A0A1Y2ICR7	Beta-galactosidase OS=Trametes coccinea BRFM310 OX=1353009 GN=PYCCODRAFT_1439531 PE=3 SV=1	PYCCODRAFT_1439531	111.16	4.6	4	2	extracellular							PF01301; PF10435; PF13363; PF13364	Glycosyl hydrolases family 35; Beta-galactosidase, domain 2; Beta-galactosidase, domain 3; Beta-galactosidase jelly roll domain	G	KOG0496	Beta-galactosidase
A0A1M2VW55	GFO_IDH_MocA domain-containing protein(predicted) OS=Trametes pubescens OX=154538 GN=TRAPUB_11626 PE=4 SV=1	TRAPUB_11626	9.3323	15.3	1	1	cytoplasm	K18106	GAAA; D-galacturonate reductase [EC:1.1.1.-]	map00040 Pentose and glucuronate interconversions; map01100 Metabolic pathways
A0A1Y2IJN1	DUF757-domain-containing protein OS=Trametes coccinea BRFM310 OX=1353009 GN=PYCCODRAFT_1437306 PE=4 SV=1	PYCCODRAFT_1437306	21.49	14.9	2	1	nucleus	K10997	TOF1, SWI1; replication fork protection complex subunit Tof1/Swi1			GO:0005622 intracellular; GO:0005623 cell; GO:0005737 cytoplasm;				S	KOG4093	Uncharacterized conserved protein
A0A1Y2J026	2,4-dienoyl-CoA reductase OS=Trametes coccinea BRFM310 OX=1353009 GN=PYCCODRAFT_1361702 PE=4 SV=1	PYCCODRAFT_1361702	31.132	6.8	1	1	cytoplasm	K13237	DECR2; peroxisomal 2,4-dienoyl-CoA reductase [EC:1.3.1.34]	map04146 Peroxisome	GO:0000003 reproduction; GO:0003006 developmental process involved in reproduction; GO:0006082 organic acid metabolic process; GO:0006629 lipid metabolic process; GO:0006631 fatty acid metabolic process; GO:0007049 cell cycle; GO:0008152 metabolic process; GO:0009056 catabolic process; GO:0009062 fatty acid catabolic process; GO:0009653 anatomical structure morphogenesis; GO:0009987 cellular proc…	GO:0005622 intracellular; GO:0005623 cell; GO:0005737 cytoplasm; GO:0005777 peroxisome; GO:0005782 peroxisomal matrix; GO:0031907 microbody lumen; GO:0031974 membrane-enclosed lumen; GO:0042579 microbody; GO:0043226 organelle; GO:0043227 membrane-bounded organelle; GO:0043229 intracellular organelle; GO:0043231 intracellular membrane-bounded organelle; GO:0043233 organelle lumen; GO:0070013 intra…	GO:0003824 catalytic activity; GO:0008670 2,4-dienoyl-CoA reductase (NADPH) activity; GO:0016491 oxidoreductase activity; GO:0016627 oxidoreductase activity, acting on the CH-CH group of donors; GO:0016628 oxidoreductase activity, acting on the CH-CH group of donors, NAD or NADP as acceptor;	PF13561	Enoyl-(Acyl carrier protein) reductase	Q	KOG0725	Reductases with broad range of substrate specificities
A0A1Y2IRB4	Citrulline--aspartate ligase OS=Trametes coccinea BRFM310 OX=1353009 GN=PYCCODRAFT_1434072 PE=3 SV=1	PYCCODRAFT_1434072	47.757	8.9	3	3	peroxisome	K01940	argG, ASS1; argininosuccinate synthase [EC:6.3.4.5]	map00220 Arginine biosynthesis; map00250 Alanine, aspartate and glutamate metabolism; map01100 Metabolic pathways; map01110 Biosynthesis of secondary metabolites; map01130 Biosynthesis of antibiotics; map01230 Biosynthesis of amino acids	GO:0000050 urea cycle; GO:0000053 argininosuccinate metabolic process; GO:0006082 organic acid metabolic process; GO:0006520 cellular amino acid metabolic process; GO:0006525 arginine metabolic process; GO:0006526 arginine biosynthetic process; GO:0006575 cellular modified amino acid metabolic process; GO:0006807 nitrogen compound metabolic process; GO:0008152 metabolic process; GO:0008652 cellul…	GO:0005622 intracellular; GO:0005623 cell; GO:0005737 cytoplasm; GO:0005829 cytosol;	GO:0003824 catalytic activity; GO:0004055 argininosuccinate synthase activity; GO:0016874 ligase activity; GO:0016879 ligase activity, forming carbon-nitrogen bonds;			E	KOG1706	Argininosuccinate synthase
A0A1Y2IE26	YCII domain-containing protein OS=Trametes coccinea BRFM310 OX=1353009 GN=PYCCODRAFT_1374538 PE=4 SV=1	PYCCODRAFT_1374538	11.622	19	2	2	cytoplasm	K09780	K09780; uncharacterized protein					PF03795	YCII-related domain
A0A1M2VEX2	Cytochrome b-c1 complex subunit Rieske, mitochondrial OS=Trametes pubescens OX=154538 GN=TRAPUB_2983 PE=4 SV=1	TRAPUB_2983	25.591	4.6	1	1	mitochondria	K00411	UQCRFS1, RIP1, petA; ubiquinol-cytochrome c reductase iron-sulfur subunit [EC:7.1.1.8]	map00190 Oxidative phosphorylation; map01100 Metabolic pathways	GO:0006091 generation of precursor metabolites and energy; GO:0006119 oxidative phosphorylation; GO:0006122 mitochondrial electron transport, ubiquinol to cytochrome c; GO:0006139 nucleobase-containing compound metabolic process; GO:0006163 purine nucleotide metabolic process; GO:0006725 cellular aromatic compound metabolic process; GO:0006753 nucleoside phosphate metabolic process; GO:0006793 ph…	GO:0005622 intracellular; GO:0005623 cell; GO:0005737 cytoplasm; GO:0005739 mitochondrion; GO:0005740 mitochondrial envelope; GO:0005743 mitochondrial inner membrane; GO:0005746 mitochondrial respirasome; GO:0005750 mitochondrial respiratory chain complex III; GO:0016020 membrane; GO:0019866 organelle inner membrane; GO:0031090 organelle membrane; GO:0031966 mitochondrial membrane; GO:0031967 org…				C	KOG1671	Ubiquinol cytochrome c reductase, subunit RIP1
A0A1Y2J7A7	Glycoside hydrolase family 89 protein OS=Trametes coccinea BRFM310 OX=1353009 GN=PYCCODRAFT_1473269 PE=4 SV=1	PYCCODRAFT_1473269	83.53	2.5	1	1	extracellular	K01205	NAGLU; alpha-N-acetylglucosaminidase [EC:3.2.1.50]	map00531 Glycosaminoglycan degradation; map01100 Metabolic pathways				PF12971; PF05089; PF12972	Alpha-N-acetylglucosaminidase (NAGLU) N-terminal domain; Alpha-N-acetylglucosaminidase (NAGLU) tim-barrel domain; Alpha-N-acetylglucosaminidase (NAGLU) C-terminal domain	U	KOG2233	Alpha-N-acetylglucosaminidase
A0A1M2W011	Serine-type carboxypeptidase F OS=Trametes pubescens OX=154538 GN=TRAPUB_10214 PE=3 SV=1	TRAPUB_10214	45.925	7.5	2	2	cytoplasm	K01288	KEX1; carboxypeptidase D [EC:3.4.16.6]					PF00450	Serine carboxypeptidase	EO	KOG1282	Serine carboxypeptidases (lysosomal cathepsin A)
A0A1Y2IYV2	Atypical/TAF1 protein kinase OS=Trametes coccinea BRFM310 OX=1353009 GN=PYCCODRAFT_1423102 PE=4 SV=1	PYCCODRAFT_1423102	119.69	1.6	1	1	nucleus	K23358	TAF1; transcription initiation factor TFIID subunit 1, fungi type [EC:2.3.1.48]	map03022 Basal transcription factors	GO:0006139 nucleobase-containing compound metabolic process; GO:0006325 chromatin organization; GO:0006351 transcription, DNA-templated; GO:0006352 DNA-templated transcription, initiation; GO:0006355 regulation of transcription, DNA-templated; GO:0006357 regulation of transcription by RNA polymerase II; GO:0006366 transcription by RNA polymerase II; GO:0006367 transcription initiation from RNA po…	GO:0000428 DNA-directed RNA polymerase complex; GO:0005622 intracellular; GO:0005623 cell; GO:0005634 nucleus; GO:0005654 nucleoplasm; GO:0005667 transcription regulator complex; GO:0005669 transcription factor TFIID complex; GO:0005737 cytoplasm; GO:0005829 cytosol; GO:0016591 RNA polymerase II, holoenzyme; GO:0030880 RNA polymerase complex; GO:0031974 membrane-enclosed lumen; GO:0031981 nuclear…	GO:0003676 nucleic acid binding; GO:0003677 DNA binding; GO:0003682 chromatin binding; GO:0003824 catalytic activity; GO:0004402 histone acetyltransferase activity; GO:0005198 structural molecule activity; GO:0005488 binding; GO:0005515 protein binding; GO:0008080 N-acetyltransferase activity; GO:0008134 transcription factor binding; GO:0016407 acetyltransferase activity; GO:0016410 N-acyltransfe…			K	KOG0008	Transcription initiation factor TFIID, subunit TAF1
A0A1Y2IUH1	Phosphatidylglycerol/phosphatidylinositol transfer protein OS=Trametes coccinea BRFM310 OX=1353009 GN=PYCCODRAFT_1434500 PE=3 SV=1	PYCCODRAFT_1434500	19.226	5.7	1	1	extracellular							PF02221	ML domain	S	KOG4680	Uncharacterized conserved protein, contains ML domain
A0A1M2VKY4	Histone H2A OS=Trametes pubescens OX=154538 GN=TRAPUB_888 PE=3 SV=1	TRAPUB_888	14.571	11.7	2	1	nucleus	K11251	H2A; histone H2A		GO:0006325 chromatin organization; GO:0006342 chromatin silencing; GO:0006355 regulation of transcription, DNA-templated; GO:0006996 organelle organization; GO:0009889 regulation of biosynthetic process; GO:0009890 negative regulation of biosynthetic process; GO:0009892 negative regulation of metabolic process; GO:0009987 cellular process; GO:0010468 regulation of gene expression; GO:0010556 regu…	GO:0000228 nuclear chromosome; GO:0000785 chromatin; GO:0000790 nuclear chromatin; GO:0005622 intracellular; GO:0005623 cell; GO:0005634 nucleus; GO:0005694 chromosome; GO:0031974 membrane-enclosed lumen; GO:0031981 nuclear lumen; GO:0043226 organelle; GO:0043227 membrane-bounded organelle; GO:0043228 non-membrane-bounded organelle; GO:0043229 intracellular organelle; GO:0043231 intracellular mem…	GO:0003676 nucleic acid binding; GO:0003677 DNA binding; GO:0005488 binding; GO:0097159 organic cyclic compound binding; GO:1901363 heterocyclic compound binding;	PF00125	Core histone H2A/H2B/H3/H4	B	KOG1756	Histone 2A
A0A1M2VA09	Homocitrate synthase OS=Trametes pubescens OX=154538 GN=TRAPUB_4738 PE=3 SV=1	TRAPUB_4738	52.097	3.7	2	1	cytoplasm	K01655	LYS21, LYS20; homocitrate synthase [EC:2.3.3.14]	map00300 Lysine biosynthesis; map00620 Pyruvate metabolism; map01100 Metabolic pathways; map01130 Biosynthesis of antibiotics; map01210 2-Oxocarboxylic acid metabolism; map01230 Biosynthesis of amino acids	GO:0001207 histone displacement; GO:0006082 organic acid metabolic process; GO:0006139 nucleobase-containing compound metabolic process; GO:0006259 DNA metabolic process; GO:0006281 DNA repair; GO:0006325 chromatin organization; GO:0006520 cellular amino acid metabolic process; GO:0006553 lysine metabolic process; GO:0006725 cellular aromatic compound metabolic process; GO:0006807 nitrogen compou…	GO:0005622 intracellular; GO:0005623 cell; GO:0005634 nucleus; GO:0005737 cytoplasm; GO:0005739 mitochondrion; GO:0043226 organelle; GO:0043227 membrane-bounded organelle; GO:0043229 intracellular organelle; GO:0043231 intracellular membrane-bounded organelle;	GO:0003824 catalytic activity; GO:0004410 homocitrate synthase activity; GO:0016740 transferase activity; GO:0016746 transferase activity, transferring acyl groups; GO:0046912 transferase activity, transferring acyl groups, acyl groups converted into alkyl on transfer;	PF00682	HMGL-like	E	KOG2367	Alpha-isopropylmalate synthase/homocitrate synthase
A0A1Y2J3K9	Triosephosphate isomerase OS=Trametes coccinea BRFM310 OX=1353009 GN=PYCCODRAFT_1430120 PE=3 SV=1	PYCCODRAFT_1430120	26.149	9.4	1	1	cytoplasm	K01803	TPI, tpiA; triosephosphate isomerase (TIM) [EC:5.3.1.1]	map00010 Glycolysis / Gluconeogenesis; map00051 Fructose and mannose metabolism; map00562 Inositol phosphate metabolism; map01100 Metabolic pathways; map01110 Biosynthesis of secondary metabolites; map01130 Biosynthesis of antibiotics; map01200 Carbon metabolism; map01230 Biosynthesis of amino acids	GO:0005975 carbohydrate metabolic process; GO:0005996 monosaccharide metabolic process; GO:0006006 glucose metabolic process; GO:0006007 glucose catabolic process; GO:0006066 alcohol metabolic process; GO:0006071 glycerol metabolic process; GO:0006081 cellular aldehyde metabolic process; GO:0006082 organic acid metabolic process; GO:0006090 pyruvate metabolic process; GO:0006091 generation of pre…	GO:0005576 extracellular region; GO:0005618 cell wall; GO:0005622 intracellular; GO:0005623 cell; GO:0005737 cytoplasm; GO:0005739 mitochondrion; GO:0005829 cytosol; GO:0005886 plasma membrane; GO:0009277 fungal-type cell wall; GO:0009986 cell surface; GO:0016020 membrane; GO:0030312 external encapsulating structure; GO:0030446 hyphal cell wall; GO:0031012 extracellular matrix; GO:0043226 organel…	GO:0001968 fibronectin binding; GO:0003824 catalytic activity; GO:0004807 triose-phosphate isomerase activity; GO:0005488 binding; GO:0005515 protein binding; GO:0016853 isomerase activity; GO:0016860 intramolecular oxidoreductase activity; GO:0016861 intramolecular oxidoreductase activity, interconverting aldoses and ketoses; GO:0043236 laminin binding; GO:0050840 extracellular matrix binding;	PF00121	Triosephosphate isomerase	G	KOG1643	Triosephosphate isomerase
A0A1Y2J8N4	DUF3074 domain-containing protein OS=Trametes coccinea BRFM310 OX=1353009 GN=PYCCODRAFT_36469 PE=4 SV=1	PYCCODRAFT_36469	30.466	4.3	1	1	cytoplasm							PF11274	Protein of unknown function (DUF3074)
A0A1Y2IY51	2-nitropropane dioxygenase OS=Trametes coccinea BRFM310 OX=1353009 GN=PYCCODRAFT_1432672 PE=4 SV=1	PYCCODRAFT_1432672	37.291	8.3	2	1	cytoplasm							PF03060	Nitronate monooxygenase
A0A1Y2IJ62	Acid protease OS=Trametes coccinea BRFM310 OX=1353009 GN=PYCCODRAFT_1370947 PE=3 SV=1	PYCCODRAFT_1370947	43.898	3.3	1	1	extracellular	K01382	CTSE; cathepsin E [EC:3.4.23.34]							O	KOG1339	Aspartyl protease
A0A1Y2IBW5	Unplaced genomic scaffold CY34scaffold_95, whole genome shotgun sequence(predicted) OS=Trametes coccinea BRFM310 OX=1353009 GN=PYCCODRAFT_1374857 PE=4 SV=1	PYCCODRAFT_1374857	240.38	0.9	2	1	extracellular
A0A1M2W081	UDP-glucuronate decarboxylase OS=Trametes pubescens OX=154538 GN=TRAPUB_10273 PE=3 SV=1	TRAPUB_10273	54.513	10.4	4	1	nucleus	K08678	UXS1, uxs; UDP-glucuronate decarboxylase [EC:4.1.1.35]	map00520 Amino sugar and nucleotide sugar metabolism; map01100 Metabolic pathways						GM	KOG1429	dTDP-glucose 4-6-dehydratase/UDP-glucuronic acid decarboxylase
A0A1Y2IL54	Phosphopyruvate hydratase OS=Trametes coccinea BRFM310 OX=1353009 GN=PYCCODRAFT_1436990 PE=3 SV=1	PYCCODRAFT_1436990	47.074	16.3	4	1	cytoplasm	K01689	ENO, eno; enolase [EC:4.2.1.11]	map00010 Glycolysis / Gluconeogenesis; map00680 Methane metabolism; map01100 Metabolic pathways; map01110 Biosynthesis of secondary metabolites; map01130 Biosynthesis of antibiotics; map01200 Carbon metabolism; map01230 Biosynthesis of amino acids; map03018 RNA degradation	GO:0005975 carbohydrate metabolic process; GO:0005996 monosaccharide metabolic process; GO:0006006 glucose metabolic process; GO:0006007 glucose catabolic process; GO:0006082 organic acid metabolic process; GO:0006090 pyruvate metabolic process; GO:0006091 generation of precursor metabolites and energy; GO:0006094 gluconeogenesis; GO:0006096 glycolytic process; GO:0006139 nucleobase-containing co…	GO:0000015 phosphopyruvate hydratase complex; GO:0000322 storage vacuole; GO:0000323 lytic vacuole; GO:0000324 fungal-type vacuole; GO:0005576 extracellular region; GO:0005618 cell wall; GO:0005622 intracellular; GO:0005623 cell; GO:0005634 nucleus; GO:0005737 cytoplasm; GO:0005739 mitochondrion; GO:0005773 vacuole; GO:0005829 cytosol; GO:0005886 plasma membrane; GO:0009277 fungal-type cell wall;…	GO:0003810 protein-glutamine gamma-glutamyltransferase activity; GO:0003824 catalytic activity; GO:0004634 phosphopyruvate hydratase activity; GO:0005488 binding; GO:0005515 protein binding; GO:0016740 transferase activity; GO:0016746 transferase activity, transferring acyl groups; GO:0016755 transferase activity, transferring amino-acyl groups; GO:0016829 lyase activity; GO:0016835 carbon-oxygen…	PF03952; PF00113	Enolase, N-terminal domain; Enolase, C-terminal TIM barrel domain	G	KOG2670	Enolase
A0A1M2VBE9	Aldo_ket_red domain-containing protein OS=Trametes pubescens OX=154538 GN=TRAPUB_4213 PE=4 SV=1	TRAPUB_4213	21.742	3.6	1	1	cytoskeleton							PF00248	Aldo/keto reductase family	C	KOG1575	Voltage-gated shaker-like K+ channel, subunit beta/KCNAB
A0A1Y2ICD8	Glycoside hydrolase family 5 protein OS=Trametes coccinea BRFM310 OX=1353009 GN=PYCCODRAFT_1438957 PE=4 SV=1	PYCCODRAFT_1438957	79.602	4.3	2	1	mitochondria	K01210	E3.2.1.58; glucan 1,3-beta-glucosidase [EC:3.2.1.58]	map00500 Starch and sucrose metabolism; map01100 Metabolic pathways	GO:0000003 reproduction; GO:0000272 polysaccharide catabolic process; GO:0000746 conjugation; GO:0000747 conjugation with cellular fusion; GO:0005975 carbohydrate metabolic process; GO:0005976 polysaccharide metabolic process; GO:0006073 cellular glucan metabolic process; GO:0008152 metabolic process; GO:0009056 catabolic process; GO:0009057 macromolecule catabolic process; GO:0009251 glucan cata…	GO:0000935 division septum; GO:0005576 extracellular region; GO:0005622 intracellular; GO:0005623 cell; GO:0005856 cytoskeleton; GO:0005886 plasma membrane; GO:0005937 mating projection; GO:0009986 cell surface; GO:0015629 actin cytoskeleton; GO:0016020 membrane; GO:0016021 integral component of membrane; GO:0030427 site of polarized growth; GO:0030428 cell septum; GO:0031224 intrinsic component …	GO:0003824 catalytic activity; GO:0004338 glucan exo-1,3-beta-glucosidase activity; GO:0004553 hydrolase activity, hydrolyzing O-glycosyl compounds; GO:0008422 beta-glucosidase activity; GO:0015926 glucosidase activity; GO:0016787 hydrolase activity; GO:0016798 hydrolase activity, acting on glycosyl bonds;
A0A1M2VFT0	Carboxypeptidase Y-like protein OS=Trametes pubescens OX=154538 GN=TRAPUB_2691 PE=3 SV=1	TRAPUB_2691	58.837	5.8	2	1	extracellular	K13289	CTSA, CPY; cathepsin A (carboxypeptidase C) [EC:3.4.16.5]					PF00450	Serine carboxypeptidase	O	KOG1282	Serine carboxypeptidases (lysosomal cathepsin A)
A0A1Y2IX24	MFAP1 domain-containing protein OS=Trametes coccinea BRFM310 OX=1353009 GN=PYCCODRAFT_1384706 PE=4 SV=1	PYCCODRAFT_1384706	62.326	1.8	1	1	nucleus	K13110	MFAP1; microfibrillar-associated protein 1		GO:0000375 RNA splicing, via transesterification reactions; GO:0000377 RNA splicing, via transesterification reactions with bulged adenosine as nucleophile; GO:0000398 mRNA splicing, via spliceosome; GO:0006139 nucleobase-containing compound metabolic process; GO:0006396 RNA processing; GO:0006397 mRNA processing; GO:0006725 cellular aromatic compound metabolic process; GO:0006807 nitrogen compou…	GO:0005622 intracellular; GO:0005623 cell; GO:0005634 nucleus; GO:0005681 spliceosomal complex; GO:0005684 U2-type spliceosomal complex; GO:0032991 protein-containing complex; GO:0043226 organelle; GO:0043227 membrane-bounded organelle; GO:0043229 intracellular organelle; GO:0043231 intracellular membrane-bounded organelle; GO:1990904 ribonucleoprotein complex;				Z	KOG1425	Microfibrillar-associated protein MFAP1
A0A1Y2IYC4	Ribosomal protein S8 OS=Trametes coccinea BRFM310 OX=1353009 GN=PYCCODRAFT_1432191 PE=3 SV=1	PYCCODRAFT_1432191	14.638	39.2	4	3	mitochondria	K02957	RP-S15Ae, RPS15A; small subunit ribosomal protein S15Ae	map03010 Ribosome	GO:0002181 cytoplasmic translation; GO:0006412 translation; GO:0006518 peptide metabolic process; GO:0006807 nitrogen compound metabolic process; GO:0008152 metabolic process; GO:0009058 biosynthetic process; GO:0009059 macromolecule biosynthetic process; GO:0009987 cellular process; GO:0010467 gene expression; GO:0019538 protein metabolic process; GO:0034641 cellular nitrogen compound metabolic …	GO:0005622 intracellular; GO:0005623 cell; GO:0005737 cytoplasm; GO:0005829 cytosol; GO:0005840 ribosome; GO:0015935 small ribosomal subunit; GO:0022626 cytosolic ribosome; GO:0022627 cytosolic small ribosomal subunit; GO:0032991 protein-containing complex; GO:0043226 organelle; GO:0043228 non-membrane-bounded organelle; GO:0043229 intracellular organelle; GO:0043232 intracellular non-membrane-bo…	GO:0003735 structural constituent of ribosome; GO:0005198 structural molecule activity;	PF00410	Ribosomal protein S8	J	KOG1754	40S ribosomal protein S15/S22
A0A1Y2J0W8	DUF427-domain-containing protein OS=Trametes coccinea BRFM310 OX=1353009 GN=PYCCODRAFT_1383454 PE=4 SV=1	PYCCODRAFT_1383454	29.689	3.9	1	1	cytoplasm							PF04248	Domain of unknown function (DUF427)
A0A1Y2IYF6	G-protein beta subunit OS=Trametes coccinea BRFM310 OX=1353009 GN=PYCCODRAFT_1431967 PE=3 SV=1	PYCCODRAFT_1431967	38.3	6.3	2	1	nucleus	K04536	GNB1; guanine nucleotide-binding protein G(I)/G(S)/G(T) subunit beta-1	map04011 MAPK signaling pathway - yeast	GO:0000429 carbon catabolite regulation of transcription from RNA polymerase II promoter; GO:0000430 regulation of transcription from RNA polymerase II promoter by glucose; GO:0000433 carbon catabolite repression of transcription from RNA polymerase II promoter by glucose; GO:0000749 response to pheromone triggering conjugation with cellular fusion; GO:0000750 pheromone-dependent signal transduct…	GO:0005622 intracellular; GO:0005623 cell; GO:0005834 heterotrimeric G-protein complex; GO:0005886 plasma membrane; GO:0005937 mating projection; GO:0009898 cytoplasmic side of plasma membrane; GO:0016020 membrane; GO:0019897 extrinsic component of plasma membrane; GO:0019898 extrinsic component of membrane; GO:0031234 extrinsic component of cytoplasmic side of plasma membrane; GO:0032991 protein…	GO:0005198 structural molecule activity; GO:0005488 binding; GO:0005515 protein binding; GO:0030159 signaling receptor complex adaptor activity;			S	KOG0286	G-protein beta subunit
A0A1Y2IQW3	Aspartate aminotransferase OS=Trametes coccinea BRFM310 OX=1353009 GN=PYCCODRAFT_1365877 PE=3 SV=1	PYCCODRAFT_1365877	46.96	10.8	2	1	mitochondria	K14455	GOT2; aspartate aminotransferase, mitochondrial [EC:2.6.1.1]	map00220 Arginine biosynthesis; map00250 Alanine, aspartate and glutamate metabolism; map00270 Cysteine and methionine metabolism; map00330 Arginine and proline metabolism; map00350 Tyrosine metabolism; map00360 Phenylalanine metabolism; map00400 Phenylalanine, tyrosine and tryptophan biosynthesis; map01100 Metabolic pathways; map01110 Biosynthesis of secondary metabolites; map01130 Biosynthesis …	GO:0000096 sulfur amino acid metabolic process; GO:0001300 chronological cell aging; GO:0001302 replicative cell aging; GO:0006082 organic acid metabolic process; GO:0006103 2-oxoglutarate metabolic process; GO:0006107 oxaloacetate metabolic process; GO:0006520 cellular amino acid metabolic process; GO:0006528 asparagine metabolic process; GO:0006529 asparagine biosynthetic process; GO:0006530 as…	GO:0005622 intracellular; GO:0005623 cell; GO:0005737 cytoplasm; GO:0005739 mitochondrion; GO:0005759 mitochondrial matrix; GO:0031974 membrane-enclosed lumen; GO:0043226 organelle; GO:0043227 membrane-bounded organelle; GO:0043229 intracellular organelle; GO:0043231 intracellular membrane-bounded organelle; GO:0043233 organelle lumen; GO:0070013 intracellular organelle lumen;	GO:0003824 catalytic activity; GO:0004069 L-aspartate:2-oxoglutarate aminotransferase activity; GO:0008483 transaminase activity; GO:0016740 transferase activity; GO:0016769 transferase activity, transferring nitrogenous groups;	PF00155	Aminotransferase class I and II	E	KOG1411	Aspartate aminotransferase/Glutamic oxaloacetic transaminase AAT1/GOT2
A0A1M2VH24	Sorting nexin-3 OS=Trametes pubescens OX=154538 GN=TRAPUB_2234 PE=3 SV=1	TRAPUB_2234	18.112	10.3	1	1	nucleus	K17918	SNX3_12; sorting nexin-3/12	map04144 Endocytosis	GO:0006810 transport; GO:0006886 intracellular protein transport; GO:0006897 endocytosis; GO:0006914 autophagy; GO:0006996 organelle organization; GO:0008104 protein localization; GO:0008152 metabolic process; GO:0009056 catabolic process; GO:0009987 cellular process; GO:0015031 protein transport; GO:0015833 peptide transport; GO:0016043 cellular component organization; GO:0016050 vesicle organiz…	GO:0000322 storage vacuole; GO:0000323 lytic vacuole; GO:0000324 fungal-type vacuole; GO:0000329 fungal-type vacuole membrane; GO:0000407 phagophore assembly site; GO:0005622 intracellular; GO:0005623 cell; GO:0005737 cytoplasm; GO:0005768 endosome; GO:0005773 vacuole; GO:0005774 vacuolar membrane; GO:0005829 cytosol; GO:0012505 endomembrane system; GO:0016020 membrane; GO:0019898 extrinsic compo…	GO:0005488 binding; GO:0005543 phospholipid binding; GO:0008289 lipid binding; GO:0032266 phosphatidylinositol-3-phosphate binding; GO:0035091 phosphatidylinositol binding; GO:0043167 ion binding; GO:0043168 anion binding; GO:1901981 phosphatidylinositol phosphate binding;	PF00787	PX domain	U	KOG2527	Sorting nexin SNX11
A0A1M2V4I2	NAD-P-binding protein(predicted) OS=Trametes pubescens OX=154538 GN=TRAPUB_7030 PE=4 SV=1	TRAPUB_7030	21.825	4	1	1	cytoplasm							PF00106	short chain dehydrogenase	Q	KOG1014	17 beta-hydroxysteroid dehydrogenase type 3, HSD17B3
A0A1M2V2Y2	60S acidic ribosomal protein P2 OS=Trametes pubescens OX=154538 GN=TRAPUB_7673 PE=3 SV=1	TRAPUB_7673	11.242	14.4	2	2	cytoplasm	K02943	RP-LP2, RPLP2; large subunit ribosomal protein LP2	map03010 Ribosome	GO:0001932 regulation of protein phosphorylation; GO:0001934 positive regulation of protein phosphorylation; GO:0002181 cytoplasmic translation; GO:0002182 cytoplasmic translational elongation; GO:0006412 translation; GO:0006414 translational elongation; GO:0006518 peptide metabolic process; GO:0006807 nitrogen compound metabolic process; GO:0008152 metabolic process; GO:0009058 biosynthetic proc…	GO:0000322 storage vacuole; GO:0000323 lytic vacuole; GO:0000324 fungal-type vacuole; GO:0005622 intracellular; GO:0005623 cell; GO:0005737 cytoplasm; GO:0005773 vacuole; GO:0005829 cytosol; GO:0005840 ribosome; GO:0015934 large ribosomal subunit; GO:0022625 cytosolic large ribosomal subunit; GO:0022626 cytosolic ribosome; GO:0032991 protein-containing complex; GO:0043226 organelle; GO:0043227 me…	GO:0003735 structural constituent of ribosome; GO:0005198 structural molecule activity; GO:0008047 enzyme activator activity; GO:0019207 kinase regulator activity; GO:0019209 kinase activator activity; GO:0019887 protein kinase regulator activity; GO:0030234 enzyme regulator activity; GO:0030295 protein kinase activator activity; GO:0098772 molecular function regulator;			J	KOG3449	60S acidic ribosomal protein P2
A0A1Y2ISD3	60S ribosomal protein L13a OS=Trametes coccinea BRFM310 OX=1353009 GN=PYCCODRAFT_1451673 PE=3 SV=1	PYCCODRAFT_1451673	22.835	12	2	1	cytoplasm	K02872	RP-L13Ae, RPL13A; large subunit ribosomal protein L13Ae	map03010 Ribosome	GO:0002181 cytoplasmic translation; GO:0006412 translation; GO:0006518 peptide metabolic process; GO:0006807 nitrogen compound metabolic process; GO:0008152 metabolic process; GO:0009058 biosynthetic process; GO:0009059 macromolecule biosynthetic process; GO:0009987 cellular process; GO:0010467 gene expression; GO:0019538 protein metabolic process; GO:0034641 cellular nitrogen compound metabolic …	GO:0005622 intracellular; GO:0005623 cell; GO:0005737 cytoplasm; GO:0005829 cytosol; GO:0005840 ribosome; GO:0015934 large ribosomal subunit; GO:0022625 cytosolic large ribosomal subunit; GO:0022626 cytosolic ribosome; GO:0032991 protein-containing complex; GO:0043226 organelle; GO:0043228 non-membrane-bounded organelle; GO:0043229 intracellular organelle; GO:0043232 intracellular non-membrane-bo…	GO:0003676 nucleic acid binding; GO:0003723 RNA binding; GO:0003729 mRNA binding; GO:0003735 structural constituent of ribosome; GO:0005198 structural molecule activity; GO:0005488 binding; GO:0097159 organic cyclic compound binding; GO:1901363 heterocyclic compound binding;			J	KOG3204	60S ribosomal protein L13a
A0A1M2VA75	Pectin lyase fold/virulence factor(predicted) OS=Trametes pubescens OX=154538 GN=TRAPUB_4788 PE=4 SV=1	TRAPUB_4788	21.389	5.1	1	1	extracellular	K01184	E3.2.1.15; polygalacturonase [EC:3.2.1.15]	map00040 Pentose and glucuronate interconversions; map01100 Metabolic pathways	GO:0000272 polysaccharide catabolic process; GO:0005975 carbohydrate metabolic process; GO:0005976 polysaccharide metabolic process; GO:0008152 metabolic process; GO:0009056 catabolic process; GO:0009057 macromolecule catabolic process; GO:0009987 cellular process; GO:0010393 galacturonan metabolic process; GO:0016052 carbohydrate catabolic process; GO:0017144 drug metabolic process; GO:0042737 d…	GO:0005576 extracellular region;	GO:0003824 catalytic activity; GO:0004553 hydrolase activity, hydrolyzing O-glycosyl compounds; GO:0004650 polygalacturonase activity; GO:0016787 hydrolase activity; GO:0016798 hydrolase activity, acting on glycosyl bonds;
A0A1M2VWN2	Isovaleryl-CoA dehydrogenase, mitochondrial OS=Trametes pubescens OX=154538 GN=TRAPUB_11421 PE=3 SV=1	TRAPUB_11421	46.191	5.2	2	1	mitochondria	K00253	IVD, ivd; isovaleryl-CoA dehydrogenase [EC:1.3.8.4]	map00280 Valine, leucine and isoleucine degradation; map01100 Metabolic pathways				PF02771; PF02770; PF00441	Acyl-CoA dehydrogenase, N-terminal domain; Acyl-CoA dehydrogenase, middle domain; Acyl-CoA dehydrogenase, C-terminal domain	EI	KOG0141	Isovaleryl-CoA dehydrogenase
A0A1Y2IRW7	Cytochrome c domain-containing protein OS=Trametes coccinea BRFM310 OX=1353009 GN=PYCCODRAFT_1434845 PE=4 SV=1	PYCCODRAFT_1434845	36.355	3.9	1	1	mitochondria	K00413	CYC1, CYT1, petC; ubiquinol-cytochrome c reductase cytochrome c1 subunit	map00190 Oxidative phosphorylation; map01100 Metabolic pathways	GO:0006091 generation of precursor metabolites and energy; GO:0006119 oxidative phosphorylation; GO:0006122 mitochondrial electron transport, ubiquinol to cytochrome c; GO:0006139 nucleobase-containing compound metabolic process; GO:0006163 purine nucleotide metabolic process; GO:0006164 purine nucleotide biosynthetic process; GO:0006725 cellular aromatic compound metabolic process; GO:0006753 nu…	GO:0005622 intracellular; GO:0005623 cell; GO:0005737 cytoplasm; GO:0005739 mitochondrion; GO:0005740 mitochondrial envelope; GO:0005743 mitochondrial inner membrane; GO:0005746 mitochondrial respirasome; GO:0005750 mitochondrial respiratory chain complex III; GO:0005758 mitochondrial intermembrane space; GO:0005829 cytosol; GO:0016020 membrane; GO:0016021 integral component of membrane; GO:00198…	GO:0003824 catalytic activity; GO:0009055 electron transfer activity; GO:0016491 oxidoreductase activity; GO:0045153 electron transporter, transferring electrons within CoQH2-cytochrome c reductase complex activity; GO:0045155 electron transporter, transferring electrons from CoQH2-cytochrome c reductase complex and cytochrome c oxidase complex activity;			C	KOG3052	Cytochrome c1
A0A1Y2IAZ5	Unplaced genomic scaffold scaffold_11, whole genome shotgun sequence(predicted) OS=Trametes coccinea BRFM310 OX=1353009 GN=PYCCODRAFT_1018863 PE=4 SV=1	PYCCODRAFT_1018863	19.32	5.8	1	1	mitochondria									S	KOG1216	von Willebrand factor and related coagulation proteins
R7S8J0	Small GTPase-binding protein (Fragment) OS=Trametes versicolor (strain FP-101664) OX=717944 GN=TRAVEDRAFT_32537 PE=4 SV=1	TRAVEDRAFT_32537	21.505	22.4	3	3	mitochondria	K04513	RHOA; Ras homolog gene family, member A	map04011 MAPK signaling pathway - yeast; map04144 Endocytosis	GO:0000003 reproduction; GO:0000271 polysaccharide biosynthetic process; GO:0000278 mitotic cell cycle; GO:0000281 mitotic cytokinesis; GO:0000910 cytokinesis; GO:0005975 carbohydrate metabolic process; GO:0005976 polysaccharide metabolic process; GO:0006073 cellular glucan metabolic process; GO:0006074 (1->3)-beta-D-glucan metabolic process; GO:0006075 (1->3)-beta-D-glucan biosynthetic process; …	GO:0000131 incipient cellular bud site; GO:0000148 1,3-beta-D-glucan synthase complex; GO:0000935 division septum; GO:0001411 hyphal tip; GO:0005622 intracellular; GO:0005623 cell; GO:0005737 cytoplasm; GO:0005739 mitochondrion; GO:0005740 mitochondrial envelope; GO:0005741 mitochondrial outer membrane; GO:0005777 peroxisome; GO:0005783 endoplasmic reticulum; GO:0005794 Golgi apparatus; GO:000588…	GO:0000166 nucleotide binding; GO:0001882 nucleoside binding; GO:0001883 purine nucleoside binding; GO:0003824 catalytic activity; GO:0003924 GTPase activity; GO:0005488 binding; GO:0005525 GTP binding; GO:0016462 pyrophosphatase activity; GO:0016787 hydrolase activity; GO:0016817 hydrolase activity, acting on acid anhydrides; GO:0016818 hydrolase activity, acting on acid anhydrides, in phosphoru…	PF00071	Ras family	U	KOG0393	Ras-related small GTPase, Rho type
A0A1Y2IT98	Phenylalanine-tRNA ligase OS=Trametes coccinea BRFM310 OX=1353009 GN=PYCCODRAFT_1433692 PE=4 SV=1	PYCCODRAFT_1433692	59.426	1.5	1	1	cytoskeleton	K01889	FARSA, pheS; phenylalanyl-tRNA synthetase alpha chain [EC:6.1.1.20]	map00970 Aminoacyl-tRNA biosynthesis	GO:0002181 cytoplasmic translation; GO:0006082 organic acid metabolic process; GO:0006139 nucleobase-containing compound metabolic process; GO:0006399 tRNA metabolic process; GO:0006412 translation; GO:0006418 tRNA aminoacylation for protein translation; GO:0006432 phenylalanyl-tRNA aminoacylation; GO:0006450 regulation of translational fidelity; GO:0006518 peptide metabolic process; GO:0006520 c…	GO:0005622 intracellular; GO:0005623 cell; GO:0005737 cytoplasm; GO:0009328 phenylalanine-tRNA ligase complex; GO:0032991 protein-containing complex; GO:1902494 catalytic complex;	GO:0002161 aminoacyl-tRNA editing activity; GO:0003824 catalytic activity; GO:0004812 aminoacyl-tRNA ligase activity; GO:0004826 phenylalanine-tRNA ligase activity; GO:0016787 hydrolase activity; GO:0016788 hydrolase activity, acting on ester bonds; GO:0016874 ligase activity; GO:0016875 ligase activity, forming carbon-oxygen bonds; GO:0052689 carboxylic ester hydrolase activity; GO:0140098 catal…	PF01409	tRNA synthetases class II core domain (F)	J	KOG2784	Phenylalanyl-tRNA synthetase, beta subunit
A0A1Y2IFR8	40S ribosomal protein S20 OS=Trametes coccinea BRFM310 OX=1353009 GN=PYCCODRAFT_1394466 PE=3 SV=1	PYCCODRAFT_1394466	13.827	33.9	4	4	cytoplasm,nucleus	K02969	RP-S20e, RPS20; small subunit ribosomal protein S20e	map03010 Ribosome	GO:0000462 maturation of SSU-rRNA from tricistronic rRNA transcript (SSU-rRNA, 5.8S rRNA, LSU-rRNA); GO:0002181 cytoplasmic translation; GO:0006139 nucleobase-containing compound metabolic process; GO:0006364 rRNA processing; GO:0006396 RNA processing; GO:0006412 translation; GO:0006518 peptide metabolic process; GO:0006725 cellular aromatic compound metabolic process; GO:0006807 nitrogen compoun…	GO:0005622 intracellular; GO:0005623 cell; GO:0005737 cytoplasm; GO:0005829 cytosol; GO:0005840 ribosome; GO:0015935 small ribosomal subunit; GO:0022626 cytosolic ribosome; GO:0022627 cytosolic small ribosomal subunit; GO:0032991 protein-containing complex; GO:0043226 organelle; GO:0043228 non-membrane-bounded organelle; GO:0043229 intracellular organelle; GO:0043232 intracellular non-membrane-bo…	GO:0003676 nucleic acid binding; GO:0003723 RNA binding; GO:0003729 mRNA binding; GO:0003735 structural constituent of ribosome; GO:0005198 structural molecule activity; GO:0005488 binding; GO:0097159 organic cyclic compound binding; GO:1901363 heterocyclic compound binding;			J	KOG0900	40S ribosomal protein S20
A0A1Y2IN91	DUF336 domain-containing protein(predicted) OS=Trametes coccinea BRFM310 OX=1353009 GN=PYCCODRAFT_1391134 PE=4 SV=1	PYCCODRAFT_1391134	18.688	8.3	1	1	cytoplasm				GO:0006605 protein targeting; GO:0006612 protein targeting to membrane; GO:0006620 posttranslational protein targeting to endoplasmic reticulum membrane; GO:0006810 transport; GO:0006886 intracellular protein transport; GO:0006996 organelle organization; GO:0007029 endoplasmic reticulum organization; GO:0008104 protein localization; GO:0009987 cellular process; GO:0010256 endomembrane system orga…	GO:0005622 intracellular; GO:0005623 cell; GO:0005737 cytoplasm; GO:0005829 cytosol; GO:0032991 protein-containing complex; GO:0072379 ER membrane insertion complex; GO:0072380 TRC complex;
A0A1Y2IIB1	40S ribosomal protein S9 OS=Trametes coccinea BRFM310 OX=1353009 GN=PYCCODRAFT_1413676 PE=3 SV=1	PYCCODRAFT_1413676	22.237	4.7	1	1	nucleus	K02997	RP-S9e, RPS9; small subunit ribosomal protein S9e	map03010 Ribosome	GO:0000462 maturation of SSU-rRNA from tricistronic rRNA transcript (SSU-rRNA, 5.8S rRNA, LSU-rRNA); GO:0002181 cytoplasmic translation; GO:0006139 nucleobase-containing compound metabolic process; GO:0006364 rRNA processing; GO:0006396 RNA processing; GO:0006412 translation; GO:0006417 regulation of translation; GO:0006450 regulation of translational fidelity; GO:0006518 peptide metabolic proces…	GO:0005622 intracellular; GO:0005623 cell; GO:0005737 cytoplasm; GO:0005829 cytosol; GO:0005840 ribosome; GO:0015935 small ribosomal subunit; GO:0022626 cytosolic ribosome; GO:0022627 cytosolic small ribosomal subunit; GO:0030684 preribosome; GO:0030686 90S preribosome; GO:0032040 small-subunit processome; GO:0032991 protein-containing complex; GO:0043226 organelle; GO:0043228 non-membrane-bounde…	GO:0003676 nucleic acid binding; GO:0003723 RNA binding; GO:0003735 structural constituent of ribosome; GO:0005198 structural molecule activity; GO:0005488 binding; GO:0019843 rRNA binding; GO:0097159 organic cyclic compound binding; GO:1901363 heterocyclic compound binding;	PF01479	S4 domain	J	KOG3301	Ribosomal protein S4
A0A1M2V2P6	Protein-serine/threonine kinase OS=Trametes pubescens OX=154538 GN=TRAPUB_7713 PE=3 SV=1	TRAPUB_7713	49.962	2.7	1	1	cytoplasm	K00898	PDK2_3_4; pyruvate dehydrogenase kinase 2/3/4 [EC:2.7.11.2]		GO:0006082 organic acid metabolic process; GO:0006084 acetyl-CoA metabolic process; GO:0006085 acetyl-CoA biosynthetic process; GO:0006086 acetyl-CoA biosynthetic process from pyruvate; GO:0006090 pyruvate metabolic process; GO:0006139 nucleobase-containing compound metabolic process; GO:0006163 purine nucleotide metabolic process; GO:0006164 purine nucleotide biosynthetic process; GO:0006464 cel…	GO:0005622 intracellular; GO:0005623 cell; GO:0005737 cytoplasm; GO:0005739 mitochondrion; GO:0005759 mitochondrial matrix; GO:0005967 mitochondrial pyruvate dehydrogenase complex; GO:0031974 membrane-enclosed lumen; GO:0032991 protein-containing complex; GO:0043226 organelle; GO:0043227 membrane-bounded organelle; GO:0043229 intracellular organelle; GO:0043231 intracellular membrane-bounded orga…	GO:0000166 nucleotide binding; GO:0003824 catalytic activity; GO:0004672 protein kinase activity; GO:0004740 pyruvate dehydrogenase (acetyl-transferring) kinase activity; GO:0005488 binding; GO:0005524 ATP binding; GO:0008144 drug binding; GO:0016301 kinase activity; GO:0016462 pyrophosphatase activity; GO:0016740 transferase activity; GO:0016772 transferase activity, transferring phosphorus-cont…	PF02518	Histidine kinase-, DNA gyrase B-, and HSP90-like ATPase	T	KOG0787	Dehydrogenase kinase
A0A1Y2IFR7	Protein-synthesizing GTPase OS=Trametes coccinea BRFM310 OX=1353009 GN=PYCCODRAFT_1437734 PE=4 SV=1	PYCCODRAFT_1437734	51.717	11.4	4	4	cytoplasm	K03242	EIF2S3; translation initiation factor 2 subunit 3	map03013 RNA transport	GO:0001731 formation of translation preinitiation complex; GO:0002181 cytoplasmic translation; GO:0002183 cytoplasmic translational initiation; GO:0006412 translation; GO:0006413 translational initiation; GO:0006417 regulation of translation; GO:0006450 regulation of translational fidelity; GO:0006518 peptide metabolic process; GO:0006807 nitrogen compound metabolic process; GO:0008152 metabolic …	GO:0005622 intracellular; GO:0005623 cell; GO:0005737 cytoplasm; GO:0005829 cytosol; GO:0005850 eukaryotic translation initiation factor 2 complex; GO:0016282 eukaryotic 43S preinitiation complex; GO:0032991 protein-containing complex; GO:0033290 eukaryotic 48S preinitiation complex; GO:0043614 multi-eIF complex; GO:0070993 translation preinitiation complex; GO:1990904 ribonucleoprotein complex;	GO:0003676 nucleic acid binding; GO:0003723 RNA binding; GO:0003743 translation initiation factor activity; GO:0005488 binding; GO:0005515 protein binding; GO:0008135 translation factor activity, RNA binding; GO:0031369 translation initiation factor binding; GO:0097159 organic cyclic compound binding; GO:1901363 heterocyclic compound binding;	PF00009; PF03144; PF09173	Elongation factor Tu GTP binding domain; Elongation factor Tu domain 2; Initiation factor eIF2 gamma, C terminal	J	KOG0466	Translation initiation factor 2, gamma subunit (eIF-2gamma; GTPase)
A0A1M2VI26	Peroxiredoxin 1 OS=Trametes pubescens OX=154538 GN=TRAPUB_1904 PE=3 SV=1	TRAPUB_1904	23.044	13.4	3	3	extracellular	K03386	PRDX2_4, ahpC; peroxiredoxin (alkyl hydroperoxide reductase subunit C) [EC:1.11.1.15]		GO:0000075 cell cycle checkpoint; GO:0000077 DNA damage checkpoint; GO:0000302 response to reactive oxygen species; GO:0001302 replicative cell aging; GO:0006109 regulation of carbohydrate metabolic process; GO:0006111 regulation of gluconeogenesis; GO:0006139 nucleobase-containing compound metabolic process; GO:0006259 DNA metabolic process; GO:0006355 regulation of transcription, DNA-templated;…	GO:0005622 intracellular; GO:0005623 cell; GO:0005737 cytoplasm; GO:0005829 cytosol; GO:0005844 polysome; GO:0032991 protein-containing complex; GO:1990904 ribonucleoprotein complex;	GO:0003824 catalytic activity; GO:0004601 peroxidase activity; GO:0005488 binding; GO:0005515 protein binding; GO:0008379 thioredoxin peroxidase activity; GO:0016209 antioxidant activity; GO:0016491 oxidoreductase activity; GO:0016684 oxidoreductase activity, acting on peroxide as acceptor; GO:0019207 kinase regulator activity; GO:0030234 enzyme regulator activity; GO:0043021 ribonucleoprotein co…	PF00578; PF10417	AhpC/TSA family; C-terminal domain of 1-Cys peroxiredoxin	O	KOG0852	Alkyl hydroperoxide reductase, thiol specific antioxidant and related enzymes
A0A1Y2J412	40S ribosomal protein S12 OS=Trametes coccinea BRFM310 OX=1353009 GN=PYCCODRAFT_1430303 PE=3 SV=1	PYCCODRAFT_1430303	15.972	19.9	2	2	cytoplasm	K02951	RP-S12e, RPS12; small subunit ribosomal protein S12e	map03010 Ribosome	GO:0002181 cytoplasmic translation; GO:0006412 translation; GO:0006518 peptide metabolic process; GO:0006807 nitrogen compound metabolic process; GO:0008152 metabolic process; GO:0009058 biosynthetic process; GO:0009059 macromolecule biosynthetic process; GO:0009987 cellular process; GO:0010467 gene expression; GO:0019538 protein metabolic process; GO:0034641 cellular nitrogen compound metabolic …	GO:0005622 intracellular; GO:0005623 cell; GO:0005737 cytoplasm; GO:0005829 cytosol; GO:0005840 ribosome; GO:0015935 small ribosomal subunit; GO:0022626 cytosolic ribosome; GO:0022627 cytosolic small ribosomal subunit; GO:0032991 protein-containing complex; GO:0043226 organelle; GO:0043228 non-membrane-bounded organelle; GO:0043229 intracellular organelle; GO:0043232 intracellular non-membrane-bo…	GO:0003735 structural constituent of ribosome; GO:0005198 structural molecule activity;	PF01248	Ribosomal protein L7Ae/L30e/S12e/Gadd45 family	J	KOG3406	40S ribosomal protein S12
A0A1Y2IQR8	60S ribosomal protein L32 OS=Trametes coccinea BRFM310 OX=1353009 GN=PYCCODRAFT_1365798 PE=3 SV=1	PYCCODRAFT_1365798	14.764	10.2	1	1	nucleus	K02912	RP-L32e, RPL32; large subunit ribosomal protein L32e	map03010 Ribosome	GO:0002181 cytoplasmic translation; GO:0006412 translation; GO:0006518 peptide metabolic process; GO:0006807 nitrogen compound metabolic process; GO:0008152 metabolic process; GO:0009058 biosynthetic process; GO:0009059 macromolecule biosynthetic process; GO:0009987 cellular process; GO:0010467 gene expression; GO:0019538 protein metabolic process; GO:0034641 cellular nitrogen compound metabolic …	GO:0005622 intracellular; GO:0005623 cell; GO:0005737 cytoplasm; GO:0005829 cytosol; GO:0005840 ribosome; GO:0015934 large ribosomal subunit; GO:0022625 cytosolic large ribosomal subunit; GO:0022626 cytosolic ribosome; GO:0032991 protein-containing complex; GO:0043226 organelle; GO:0043228 non-membrane-bounded organelle; GO:0043229 intracellular organelle; GO:0043232 intracellular non-membrane-bo…	GO:0003735 structural constituent of ribosome; GO:0005198 structural molecule activity;			J	KOG0878	60S ribosomal protein L32
A0A1Y2IIP7	Unplaced genomic scaffold scaffold_11, whole genome shotgun sequence(predicted) OS=Trametes coccinea BRFM310 OX=1353009 GN=PYCCODRAFT_1370063 PE=4 SV=1	PYCCODRAFT_1370063	46.23	1.9	1	1	nucleus				GO:0000003 reproduction; GO:0000905 sporocarp development involved in asexual reproduction; GO:0000909 sporocarp development involved in sexual reproduction; GO:0003006 developmental process involved in reproduction; GO:0007275 multicellular organism development; GO:0019953 sexual reproduction; GO:0019954 asexual reproduction; GO:0022414 reproductive process; GO:0030582 reproductive fruiting body…
A0A1M2VBI4	Quinone oxidoreductase-like protein 2 (Fragment) OS=Trametes pubescens OX=154538 GN=TRAPUB_4365 PE=3 SV=1	TRAPUB_4365	30.311	6.7	2	2	cytoplasm	K00344	qor, CRYZ; NADPH:quinone reductase [EC:1.6.5.5]					PF08240	Alcohol dehydrogenase GroES-like domain	C	KOG1198	Zinc-binding oxidoreductase
A0A1Y2IDV8	Catalase-domain-containing protein OS=Trametes coccinea BRFM310 OX=1353009 GN=PYCCODRAFT_1373530 PE=3 SV=1	PYCCODRAFT_1373530	63.912	2.1	1	1	extracellular	K03781	katE, CAT, catB, srpA; catalase [EC:1.11.1.6]	map00380 Tryptophan metabolism; map00630 Glyoxylate and dicarboxylate metabolism; map01100 Metabolic pathways; map01110 Biosynthesis of secondary metabolites; map01130 Biosynthesis of antibiotics; map01200 Carbon metabolism; map04011 MAPK signaling pathway - yeast; map04146 Peroxisome; map04213 Longevity regulating pathway - multiple species				PF00199	Catalase	P	KOG0047	Catalase
A0A1Y2J2Z6	Sphingolipid C9-methyltransferase OS=Trametes coccinea BRFM310 OX=1353009 GN=PYCCODRAFT_1429977 PE=4 SV=1	PYCCODRAFT_1429977	55.4	2.7	1	1	mitochondria	K20238	E2.1.1.317; sphingolipid C9-methyltransferase [EC:2.1.1.317]		GO:0006629 lipid metabolic process; GO:0006643 membrane lipid metabolic process; GO:0006664 glycolipid metabolic process; GO:0006665 sphingolipid metabolic process; GO:0006672 ceramide metabolic process; GO:0006677 glycosylceramide metabolic process; GO:0006678 glucosylceramide metabolic process; GO:0006679 glucosylceramide biosynthetic process; GO:0006687 glycosphingolipid metabolic process; GO:…	GO:0005623 cell; GO:0005886 plasma membrane; GO:0016020 membrane; GO:0071944 cell periphery;	GO:0003824 catalytic activity; GO:0008168 methyltransferase activity; GO:0016740 transferase activity; GO:0016741 transferase activity, transferring one-carbon groups;
A0A1Y2I8Z3	EF-hand OS=Trametes coccinea BRFM310 OX=1353009 GN=PYCCODRAFT_1481226 PE=4 SV=1	PYCCODRAFT_1481226	24.727	11.4	2	2	cytoplasm				GO:0000003 reproduction; GO:0000278 mitotic cell cycle; GO:0000281 mitotic cytokinesis; GO:0000282 cellular bud site selection; GO:0000910 cytokinesis; GO:0003400 regulation of COPII vesicle coating; GO:0006508 proteolysis; GO:0006807 nitrogen compound metabolic process; GO:0007049 cell cycle; GO:0007114 cell budding; GO:0007120 axial cellular bud site selection; GO:0007121 bipolar cellular bud s…	GO:0005622 intracellular; GO:0005623 cell; GO:0005634 nucleus; GO:0005737 cytoplasm; GO:0005829 cytosol; GO:0005933 cellular bud; GO:0005935 cellular bud neck; GO:0030427 site of polarized growth; GO:0043226 organelle; GO:0043227 membrane-bounded organelle; GO:0043229 intracellular organelle; GO:0043231 intracellular membrane-bounded organelle;	GO:0003824 catalytic activity; GO:0004175 endopeptidase activity; GO:0004197 cysteine-type endopeptidase activity; GO:0004198 calcium-dependent cysteine-type endopeptidase activity; GO:0005488 binding; GO:0005509 calcium ion binding; GO:0008233 peptidase activity; GO:0008234 cysteine-type peptidase activity; GO:0008270 zinc ion binding; GO:0016787 hydrolase activity; GO:0043167 ion binding; GO:00…	PF13499	EF-hand domain pair	T	KOG0037	Ca2+-binding protein, EF-Hand protein superfamily
A0A1Y2IS80	Ribosomal protein S13 OS=Trametes coccinea BRFM310 OX=1353009 GN=PYCCODRAFT_1433910 PE=3 SV=1	PYCCODRAFT_1433910	18.047	19.9	3	2	nucleus	K02964	RP-S18e, RPS18; small subunit ribosomal protein S18e	map03010 Ribosome	GO:0000447 endonucleolytic cleavage in ITS1 to separate SSU-rRNA from 5.8S rRNA and LSU-rRNA from tricistronic rRNA transcript (SSU-rRNA, 5.8S rRNA, LSU-rRNA); GO:0000460 maturation of 5.8S rRNA; GO:0000462 maturation of SSU-rRNA from tricistronic rRNA transcript (SSU-rRNA, 5.8S rRNA, LSU-rRNA); GO:0000466 maturation of 5.8S rRNA from tricistronic rRNA transcript (SSU-rRNA, 5.8S rRNA, LSU-rRNA); …	GO:0005622 intracellular; GO:0005623 cell; GO:0005737 cytoplasm; GO:0005739 mitochondrion; GO:0005829 cytosol; GO:0005840 ribosome; GO:0015935 small ribosomal subunit; GO:0022626 cytosolic ribosome; GO:0022627 cytosolic small ribosomal subunit; GO:0032991 protein-containing complex; GO:0043226 organelle; GO:0043227 membrane-bounded organelle; GO:0043228 non-membrane-bounded organelle; GO:0043229 …	GO:0003735 structural constituent of ribosome; GO:0005198 structural molecule activity;			J	KOG3311	Ribosomal protein S18
A0A1Y2IHH0	RNA-binding domain-containing protein OS=Trametes coccinea BRFM310 OX=1353009 GN=PYCCODRAFT_1453470 PE=4 SV=1	PYCCODRAFT_1453470	26.168	11.2	2	1	nucleus				GO:0000375 RNA splicing, via transesterification reactions; GO:0000377 RNA splicing, via transesterification reactions with bulged adenosine as nucleophile; GO:0000398 mRNA splicing, via spliceosome; GO:0006139 nucleobase-containing compound metabolic process; GO:0006396 RNA processing; GO:0006397 mRNA processing; GO:0006725 cellular aromatic compound metabolic process; GO:0006807 nitrogen compou…	GO:0005622 intracellular; GO:0005623 cell; GO:0005634 nucleus; GO:0005737 cytoplasm; GO:0043226 organelle; GO:0043227 membrane-bounded organelle; GO:0043229 intracellular organelle; GO:0043231 intracellular membrane-bounded organelle;	GO:0003676 nucleic acid binding; GO:0003723 RNA binding; GO:0005488 binding; GO:0097159 organic cyclic compound binding; GO:1901363 heterocyclic compound binding;	PF00076	RNA recognition motif. (a.k.a. RRM, RBD, or RNP domain)
A0A1Y2IH90	Carboxypeptidase OS=Trametes coccinea BRFM310 OX=1353009 GN=PYCCODRAFT_1437875 PE=3 SV=1	PYCCODRAFT_1437875	72.306	5.6	3	2	extracellular	K01288	KEX1; carboxypeptidase D [EC:3.4.16.6]					PF00450	Serine carboxypeptidase	O	KOG1282	Serine carboxypeptidases (lysosomal cathepsin A)
A0A1M2VS94	3'-phosphoadenosine-5'-phosphosulfate synthase OS=Trametes pubescens OX=154538 GN=TRAPUB_13037 PE=3 SV=1	TRAPUB_13037	58.845	3.8	2	1	cytoplasm	K00958	sat, met3; sulfate adenylyltransferase [EC:2.7.7.4]	map00230 Purine metabolism; map00261 Monobactam biosynthesis; map00450 Selenocompound metabolism; map00920 Sulfur metabolism; map01100 Metabolic pathways; map01130 Biosynthesis of antibiotics	GO:0000096 sulfur amino acid metabolic process; GO:0000103 sulfate assimilation; GO:0006082 organic acid metabolic process; GO:0006520 cellular amino acid metabolic process; GO:0006790 sulfur compound metabolic process; GO:0006807 nitrogen compound metabolic process; GO:0008152 metabolic process; GO:0009987 cellular process; GO:0010134 sulfate assimilation via adenylyl sulfate reduction; GO:00193…	GO:0005622 intracellular; GO:0005623 cell; GO:0005737 cytoplasm; GO:0005739 mitochondrion; GO:0043226 organelle; GO:0043227 membrane-bounded organelle; GO:0043229 intracellular organelle; GO:0043231 intracellular membrane-bounded organelle;	GO:0003824 catalytic activity; GO:0004779 sulfate adenylyltransferase activity; GO:0004781 sulfate adenylyltransferase (ATP) activity; GO:0016740 transferase activity; GO:0016772 transferase activity, transferring phosphorus-containing groups; GO:0016779 nucleotidyltransferase activity; GO:0070566 adenylyltransferase activity;	PF14306; PF01747; PF01583	PUA-like domain; ATP-sulfurylase; Adenylylsulphate kinase	P	KOG0636	ATP sulfurylase (sulfate adenylyltransferase)
A0A1Y2I5H0	Ribosomal protein OS=Trametes coccinea BRFM310 OX=1353009 GN=PYCCODRAFT_1429131 PE=3 SV=1	PYCCODRAFT_1429131	24.554	5.9	2	1	nucleus	K02865	RP-L10Ae, RPL10A; large subunit ribosomal protein L10Ae	map03010 Ribosome	GO:0000470 maturation of LSU-rRNA; GO:0002181 cytoplasmic translation; GO:0006139 nucleobase-containing compound metabolic process; GO:0006364 rRNA processing; GO:0006396 RNA processing; GO:0006412 translation; GO:0006518 peptide metabolic process; GO:0006725 cellular aromatic compound metabolic process; GO:0006807 nitrogen compound metabolic process; GO:0008152 metabolic process; GO:0009058 bios…	GO:0005622 intracellular; GO:0005623 cell; GO:0005737 cytoplasm; GO:0005829 cytosol; GO:0005840 ribosome; GO:0015934 large ribosomal subunit; GO:0022625 cytosolic large ribosomal subunit; GO:0022626 cytosolic ribosome; GO:0030684 preribosome; GO:0030687 preribosome, large subunit precursor; GO:0032991 protein-containing complex; GO:0043226 organelle; GO:0043228 non-membrane-bounded organelle; GO:…	GO:0003676 nucleic acid binding; GO:0003723 RNA binding; GO:0003735 structural constituent of ribosome; GO:0005198 structural molecule activity; GO:0005488 binding; GO:0097159 organic cyclic compound binding; GO:1901363 heterocyclic compound binding;	PF00687	Ribosomal protein L1p/L10e family	J	KOG1570	60S ribosomal protein L10A
A0A1Y2IKC4	Glycoside hydrolase family 16 protein OS=Trametes coccinea BRFM310 OX=1353009 GN=PYCCODRAFT_651762 PE=4 SV=1	PYCCODRAFT_651762	41.023	3.3	1	1	extracellular
A0A1M2VB49	Carboxypeptidase S1 OS=Trametes pubescens OX=154538 GN=TRAPUB_4568 PE=3 SV=1	TRAPUB_4568	36.181	2.6	1	1	extracellular							PF00450	Serine carboxypeptidase	O	KOG1282	Serine carboxypeptidases (lysosomal cathepsin A)
A0A1M2VTJ9	Cellobiose dehydrogenase OS=Trametes pubescens OX=154538 GN=TRAPUB_12654 PE=3 SV=1	TRAPUB_12654	81.351	4.4	3	3	extracellular	K19069	CDH; cellobiose dehydrogenase (acceptor) [EC:1.1.99.18]					PF00732; PF05199	GMC oxidoreductase; GMC oxidoreductase	E	KOG1238	Glucose dehydrogenase/choline dehydrogenase/mandelonitrile lyase (GMC oxidoreductase family)
A0A1M2V1Z3	Carboxylic ester hydrolase OS=Trametes pubescens OX=154538 GN=TRAPUB_7943 PE=3 SV=1	TRAPUB_7943	58.507	6.6	3	3	extracellular	K01050	BCHE; cholinesterase [EC:3.1.1.8]					PF00135	Carboxylesterase family	I	KOG1516	Carboxylesterase and related proteins
A0A1M2V218	3-hydroxybutyryl-CoA dehydrogenase OS=Trametes pubescens OX=154538 GN=TRAPUB_7889 PE=4 SV=1	TRAPUB_7889	24.635	19.2	3	3	mitochondria	K00074	paaH, hbd, fadB, mmgB; 3-hydroxybutyryl-CoA dehydrogenase [EC:1.1.1.157]	map00360 Phenylalanine metabolism; map00650 Butanoate metabolism; map01100 Metabolic pathways; map01200 Carbon metabolism				PF02737	3-hydroxyacyl-CoA dehydrogenase, NAD binding domain	I	KOG2304	3-hydroxyacyl-CoA dehydrogenase
A0A1M2V2E5	Non-reducing end alpha-L-arabinofuranosidase OS=Trametes pubescens OX=154538 GN=TRAPUB_7804 PE=3 SV=1	TRAPUB_7804	71.113	10.5	5	5	extracellular	K01209	abfA; alpha-L-arabinofuranosidase [EC:3.2.1.55]	map00520 Amino sugar and nucleotide sugar metabolism; map01100 Metabolic pathways	GO:0000272 polysaccharide catabolic process; GO:0005975 carbohydrate metabolic process; GO:0005976 polysaccharide metabolic process; GO:0005996 monosaccharide metabolic process; GO:0008152 metabolic process; GO:0009056 catabolic process; GO:0009057 macromolecule catabolic process; GO:0009987 cellular process; GO:0010383 cell wall polysaccharide metabolic process; GO:0010410 hemicellulose metaboli…	GO:0005576 extracellular region;	GO:0003824 catalytic activity; GO:0004553 hydrolase activity, hydrolyzing O-glycosyl compounds; GO:0016787 hydrolase activity; GO:0016798 hydrolase activity, acting on glycosyl bonds; GO:0046556 alpha-L-arabinofuranosidase activity;	PF06964	Alpha-L-arabinofuranosidase C-terminus
A0A1M2V2G4	Apoptosis-inducing factor 1 OS=Trametes pubescens OX=154538 GN=TRAPUB_7835 PE=4 SV=1	TRAPUB_7835	58.589	2.5	1	1	cytoplasm				GO:0006915 apoptotic process; GO:0008152 metabolic process; GO:0008219 cell death; GO:0009987 cellular process; GO:0012501 programmed cell death; GO:0055114 oxidation-reduction process;	GO:0005622 intracellular; GO:0005623 cell; GO:0005634 nucleus; GO:0005737 cytoplasm; GO:0005739 mitochondrion; GO:0005740 mitochondrial envelope; GO:0005743 mitochondrial inner membrane; GO:0016020 membrane; GO:0019866 organelle inner membrane; GO:0031090 organelle membrane; GO:0031966 mitochondrial membrane; GO:0031967 organelle envelope; GO:0031975 envelope; GO:0043226 organelle; GO:0043227 mem…	GO:0003824 catalytic activity; GO:0016491 oxidoreductase activity; GO:0016651 oxidoreductase activity, acting on NAD(P)H; GO:0016667 oxidoreductase activity, acting on a sulfur group of donors; GO:0016668 oxidoreductase activity, acting on a sulfur group of donors, NAD(P) as acceptor;	PF00355; PF07992	Rieske [2Fe-2S] domain; Pyridine nucleotide-disulphide oxidoreductase	S	KOG1336	Monodehydroascorbate/ferredoxin reductase
A0A1M2V2H3	NHL repeat-containing protein(predicted) OS=Trametes pubescens OX=154538 GN=TRAPUB_7792 PE=3 SV=1	TRAPUB_7792	49.438	11.6	5	5	extracellular
A0A1M2V2J2	PITH domain-containing protein OS=Trametes pubescens OX=154538 GN=TRAPUB_7823 PE=4 SV=1	TRAPUB_7823	26.699	19	2	1	cytoplasm,nucleus				GO:0006950 response to stress; GO:0006974 cellular response to DNA damage stimulus; GO:0009987 cellular process; GO:0033554 cellular response to stress; GO:0050896 response to stimulus; GO:0051716 cellular response to stimulus;	GO:0005622 intracellular; GO:0005623 cell; GO:0005634 nucleus; GO:0005737 cytoplasm; GO:0043226 organelle; GO:0043227 membrane-bounded organelle; GO:0043229 intracellular organelle; GO:0043231 intracellular membrane-bounded organelle;		PF06201	PITH domain	O	KOG1730	Thioredoxin-like protein
A0A1M2V2N5	Allergen Asp f 7-like protein OS=Trametes pubescens OX=154538 GN=TRAPUB_7703 PE=4 SV=1	TRAPUB_7703	23.816	7.5	2	1	extracellular							PF03330	Rare lipoprotein A (RlpA)-like double-psi beta-barrel
A0A1M2V2U1	Linoleate 10R-lipoxygenase OS=Trametes pubescens OX=154538 GN=TRAPUB_7688 PE=4 SV=1	TRAPUB_7688	119.26	5.4	4	4	nucleus	K17862	PPOC; linoleate 10R-lipoxygenase [EC:1.13.11.62]	map00591 Linoleic acid metabolism				PF03098	Animal haem peroxidase	S	KOG2408	Peroxidase/oxygenase
A0A1M2V2U5	Carboxypeptidase S OS=Trametes pubescens OX=154538 GN=TRAPUB_7677 PE=3 SV=1	TRAPUB_7677	64.666	8.4	4	4	plasma membrane	K01293	E3.4.17.4; Gly-Xaa carboxypeptidase [EC:3.4.17.4]		GO:0006508 proteolysis; GO:0006807 nitrogen compound metabolic process; GO:0008152 metabolic process; GO:0009056 catabolic process; GO:0009057 macromolecule catabolic process; GO:0009987 cellular process; GO:0019538 protein metabolic process; GO:0030163 protein catabolic process; GO:0043170 macromolecule metabolic process; GO:0044237 cellular metabolic process; GO:0044238 primary metabolic proces…	GO:0000322 storage vacuole; GO:0000323 lytic vacuole; GO:0000324 fungal-type vacuole; GO:0000328 fungal-type vacuole lumen; GO:0005622 intracellular; GO:0005623 cell; GO:0005737 cytoplasm; GO:0005773 vacuole; GO:0005775 vacuolar lumen; GO:0031974 membrane-enclosed lumen; GO:0043226 organelle; GO:0043227 membrane-bounded organelle; GO:0043229 intracellular organelle; GO:0043231 intracellular membr…	GO:0003824 catalytic activity; GO:0004180 carboxypeptidase activity; GO:0008233 peptidase activity; GO:0008238 exopeptidase activity; GO:0016787 hydrolase activity; GO:0070011 peptidase activity, acting on L-amino acid peptides; GO:0140096 catalytic activity, acting on a protein;	PF07687	Peptidase dimerisation domain	E	KOG2275	Aminoacylase ACY1 and related metalloexopeptidases
A0A1M2V2W0	Phenylalanine ammonia-lyase OS=Trametes pubescens OX=154538 GN=TRAPUB_7593 PE=3 SV=1	TRAPUB_7593	79.074	3.5	2	2	mitochondria	K10775	PAL; phenylalanine ammonia-lyase [EC:4.3.1.24]	map00360 Phenylalanine metabolism; map01100 Metabolic pathways; map01110 Biosynthesis of secondary metabolites						Q	KOG0222	Phenylalanine and histidine ammonia-lyase
A0A1M2V319	Glycoside hydrolase family 31 protein(predicted) OS=Trametes pubescens OX=154538 GN=TRAPUB_7516 PE=3 SV=1	TRAPUB_7516	99.113	22.2	14	13	extracellular	K01187	malZ; alpha-glucosidase [EC:3.2.1.20]	map00052 Galactose metabolism; map00500 Starch and sucrose metabolism; map01100 Metabolic pathways				PF13802	Galactose mutarotase-like	G	KOG1065	Maltase glucoamylase and related hydrolases, glycosyl hydrolase family 31
A0A1M2V322	Eukaryotic translation initiation factor 2A OS=Trametes pubescens OX=154538 GN=TRAPUB_7535 PE=3 SV=1	TRAPUB_7535	69.15	2.5	1	1	mitochondria	K15026	EIF2A; translation initiation factor 2A		GO:0002181 cytoplasmic translation; GO:0002183 cytoplasmic translational initiation; GO:0006412 translation; GO:0006413 translational initiation; GO:0006518 peptide metabolic process; GO:0006807 nitrogen compound metabolic process; GO:0008152 metabolic process; GO:0009058 biosynthetic process; GO:0009059 macromolecule biosynthetic process; GO:0009987 cellular process; GO:0010467 gene expression; …	GO:0005622 intracellular; GO:0005623 cell; GO:0005737 cytoplasm; GO:0005829 cytosol; GO:0005840 ribosome; GO:0015935 small ribosomal subunit; GO:0022626 cytosolic ribosome; GO:0022627 cytosolic small ribosomal subunit; GO:0032991 protein-containing complex; GO:0043226 organelle; GO:0043228 non-membrane-bounded organelle; GO:0043229 intracellular organelle; GO:0043232 intracellular non-membrane-bo…	GO:0000049 tRNA binding; GO:0003676 nucleic acid binding; GO:0003723 RNA binding; GO:0003729 mRNA binding; GO:0003743 translation initiation factor activity; GO:0005488 binding; GO:0008135 translation factor activity, RNA binding; GO:0043021 ribonucleoprotein complex binding; GO:0043022 ribosome binding; GO:0044877 protein-containing complex binding; GO:0097159 organic cyclic compound binding; GO…			J	KOG2315	Predicted translation initiation factor related to eIF-3a
A0A1M2V359	Glutathione transferase omega class(predicted) OS=Trametes pubescens OX=154538 GN=TRAPUB_7610 PE=1 SV=1	TRAPUB_7610	29.527	3.5	1	1	cytoplasm	K00799	GST, gst; glutathione S-transferase [EC:2.5.1.18]	map00480 Glutathione metabolism; map01100 Metabolic pathways				PF13417; PF13410	Glutathione S-transferase, N-terminal domain; Glutathione S-transferase, C-terminal domain	O	KOG0406	Glutathione S-transferase
A0A1M2V373	Polysaccharide Lyase Family 14 protein(predicted) OS=Trametes pubescens OX=154538 GN=TRAPUB_7567 PE=4 SV=1	TRAPUB_7567	35.168	10.6	3	2	extracellular
A0A1M2V389	NTP_transf_9 domain-containing protein OS=Trametes pubescens OX=154538 GN=TRAPUB_7466 PE=4 SV=1	TRAPUB_7466	12.642	17.4	2	2	cytoplasm							PF04248	Domain of unknown function (DUF427)
A0A1Y2J1U9	Unplaced genomic scaffold scaffold_232, whole genome shotgun sequence(predicted) OS=Trametes coccinea BRFM310 OX=1353009 GN=PYCCODRAFT_1456225 PE=4 SV=1	PYCCODRAFT_1456225	18.551	11.1	1	1	mitochondria
A0A1M2V3E4	Glycoside hydrolase family 5 protein(predicted) OS=Trametes pubescens OX=154538 GN=TRAPUB_7550 PE=3 SV=1	TRAPUB_7550	95.535	2.9	2	2	mitochondria							PF00150	Cellulase (glycosyl hydrolase family 5)
A0A1M2V3K2	Pectinesterase OS=Trametes pubescens OX=154538 GN=TRAPUB_7304 PE=3 SV=1	TRAPUB_7304	30.378	6.5	2	1	extracellular
A0A1M2V3K3	Coproporphyrinogen oxidase OS=Trametes pubescens OX=154538 GN=TRAPUB_7299 PE=3 SV=1	TRAPUB_7299	39.232	14.4	4	1	cytoplasm	K00228	CPOX, hemF; coproporphyrinogen III oxidase [EC:1.3.3.3]	map00860 Porphyrin and chlorophyll metabolism; map01100 Metabolic pathways; map01110 Biosynthesis of secondary metabolites	GO:0006725 cellular aromatic compound metabolic process; GO:0006778 porphyrin-containing compound metabolic process; GO:0006779 porphyrin-containing compound biosynthetic process; GO:0006783 heme biosynthetic process; GO:0006807 nitrogen compound metabolic process; GO:0008152 metabolic process; GO:0009058 biosynthetic process; GO:0009987 cellular process; GO:0018130 heterocycle biosynthetic proce…	GO:0005622 intracellular; GO:0005623 cell; GO:0005737 cytoplasm; GO:0005829 cytosol;	GO:0003824 catalytic activity; GO:0004109 coproporphyrinogen oxidase activity; GO:0005488 binding; GO:0005515 protein binding; GO:0016491 oxidoreductase activity; GO:0016627 oxidoreductase activity, acting on the CH-CH group of donors; GO:0016634 oxidoreductase activity, acting on the CH-CH group of donors, oxygen as acceptor; GO:0042802 identical protein binding; GO:0042803 protein homodimerizat…			H	KOG1518	Coproporphyrinogen III oxidase CPO/HEM13
A0A1M2V3T0	NAD-specific glutamate dehydrogenase OS=Trametes pubescens OX=154538 GN=TRAPUB_7318 PE=3 SV=1	TRAPUB_7318	116.22	11.1	7	1	cytoplasm	K15371	GDH2; glutamate dehydrogenase [EC:1.4.1.2]	map00220 Arginine biosynthesis; map00250 Alanine, aspartate and glutamate metabolism; map00430 Taurine and hypotaurine metabolism; map00910 Nitrogen metabolism; map01100 Metabolic pathways	GO:0006082 organic acid metabolic process; GO:0006103 2-oxoglutarate metabolic process; GO:0006106 fumarate metabolic process; GO:0006520 cellular amino acid metabolic process; GO:0006536 glutamate metabolic process; GO:0006538 glutamate catabolic process; GO:0006807 nitrogen compound metabolic process; GO:0008152 metabolic process; GO:0009056 catabolic process; GO:0009063 cellular amino acid cat…	GO:0005622 intracellular; GO:0005623 cell; GO:0005737 cytoplasm; GO:0005739 mitochondrion; GO:0043226 organelle; GO:0043227 membrane-bounded organelle; GO:0043229 intracellular organelle; GO:0043231 intracellular membrane-bounded organelle;	GO:0003824 catalytic activity; GO:0004352 glutamate dehydrogenase (NAD+) activity; GO:0004353 glutamate dehydrogenase [NAD(P)+] activity; GO:0016491 oxidoreductase activity; GO:0016638 oxidoreductase activity, acting on the CH-NH2 group of donors; GO:0016639 oxidoreductase activity, acting on the CH-NH2 group of donors, NAD or NADP as acceptor;	PF00208	Glutamate/Leucine/Phenylalanine/Valine dehydrogenase	E	KOG2250	Glutamate/leucine/phenylalanine/valine dehydrogenases
A0A1M2V3V8	Aorsin OS=Trametes pubescens OX=154538 GN=TRAPUB_7201 PE=4 SV=1	TRAPUB_7201	67.314	12.1	5	3	extracellular	K01279	TPP1, CLN2; tripeptidyl-peptidase I [EC:3.4.14.9]					PF09286	Pro-kumamolisin, activation domain
A0A1M2V3W0	Glycoside Hydrolase Family 16 protein(predicted) OS=Trametes pubescens OX=154538 GN=TRAPUB_7311 PE=4 SV=1	TRAPUB_7311	9.8479	14.4	1	1	nucleus
A0A1M2V3X5	3-hydroxyacyl-[acyl-carrier-protein] dehydratase OS=Trametes pubescens OX=154538 GN=TRAPUB_7238 PE=3 SV=1	TRAPUB_7238	430.68	1.8	5	1	cytoplasm	K00667	FAS2; fatty acid synthase subunit alpha, fungi type [EC:2.3.1.86]	map00061 Fatty acid biosynthesis; map01100 Metabolic pathways; map01212 Fatty acid metabolism	GO:0001676 long-chain fatty acid metabolic process; GO:0006082 organic acid metabolic process; GO:0006629 lipid metabolic process; GO:0006631 fatty acid metabolic process; GO:0006633 fatty acid biosynthetic process; GO:0008152 metabolic process; GO:0008610 lipid biosynthetic process; GO:0009058 biosynthetic process; GO:0009987 cellular process; GO:0016053 organic acid biosynthetic process; GO:001…	GO:0005622 intracellular; GO:0005623 cell; GO:0005737 cytoplasm; GO:0005829 cytosol; GO:0005835 fatty acid synthase complex; GO:0032991 protein-containing complex;	GO:0003824 catalytic activity; GO:0004312 fatty acid synthase activity; GO:0004314 [acyl-carrier-protein] S-malonyltransferase activity; GO:0004315 3-oxoacyl-[acyl-carrier-protein] synthase activity; GO:0004316 3-oxoacyl-[acyl-carrier-protein] reductase (NADPH) activity; GO:0008897 holo-[acyl-carrier-protein] synthase activity; GO:0016417 S-acyltransferase activity; GO:0016419 S-malonyltransferas…	PF13452; PF01575; PF00698; PF00109; PF02801; PF01648	Metal-binding domain of MaoC dehydratase; MaoC like domain; Acyl transferase domain; Beta-ketoacyl synthase, N-terminal domain; Beta-ketoacyl synthase, C-terminal domain; 4'-phosphopantetheinyl transferase superfamily
A0A1Y2IK34	WD40 repeat-like protein OS=Trametes coccinea BRFM310 OX=1353009 GN=PYCCODRAFT_1436435 PE=4 SV=1	PYCCODRAFT_1436435	63.476	3.2	1	1	mitochondria				GO:0006950 response to stress; GO:0006970 response to osmotic stress; GO:0006996 organelle organization; GO:0007010 cytoskeleton organization; GO:0007015 actin filament organization; GO:0008064 regulation of actin polymerization or depolymerization; GO:0008154 actin polymerization or depolymerization; GO:0009628 response to abiotic stimulus; GO:0009987 cellular process; GO:0010564 regulation of c…	GO:0005622 intracellular; GO:0005623 cell; GO:0005634 nucleus; GO:0005737 cytoplasm; GO:0005856 cytoskeleton; GO:0005884 actin filament; GO:0005937 mating projection; GO:0005938 cell cortex; GO:0015629 actin cytoskeleton; GO:0030427 site of polarized growth; GO:0030479 actin cortical patch; GO:0030863 cortical cytoskeleton; GO:0030864 cortical actin cytoskeleton; GO:0042641 actomyosin; GO:0042643…	GO:0003779 actin binding; GO:0005488 binding; GO:0005515 protein binding; GO:0008092 cytoskeletal protein binding; GO:0044877 protein-containing complex binding; GO:0051015 actin filament binding;			Z	KOG0318	WD40 repeat stress protein/actin interacting protein
A0A1M2V433	4-carboxymuconolactone decarboxylase(predicted) OS=Trametes pubescens OX=154538 GN=TRAPUB_7095 PE=4 SV=1	TRAPUB_7095	21.925	16.8	3	3	mitochondria
A0A1M2V438	alpha-1,2-Mannosidase OS=Trametes pubescens OX=154538 GN=TRAPUB_7131 PE=3 SV=1	TRAPUB_7131	62.146	19.4	8	5	extracellular	K01230	MAN1A_C, MNS1_2; mannosyl-oligosaccharide alpha-1,2-mannosidase [EC:3.2.1.113]	map00510 N-Glycan biosynthesis; map00513 Various types of N-glycan biosynthesis; map01100 Metabolic pathways; map04141 Protein processing in endoplasmic reticulum				PF01532	Glycosyl hydrolase family 47	G	KOG2204	Mannosyl-oligosaccharide alpha-1,2-mannosidase and related glycosyl hydrolases
A0A1M2W6S3	NmrA domain-containing protein OS=Trametes pubescens OX=154538 GN=TRAPUB_6311 PE=4 SV=1	TRAPUB_6311	33.174	3.9	1	1	cytoplasm
A0A1M2V486	Plasma membrane ATPase OS=Trametes pubescens OX=154538 GN=TRAPUB_7068 PE=3 SV=1	TRAPUB_7068	109.12	11.3	8	4	plasma membrane	K01535	PMA1, PMA2; H+-transporting ATPase [EC:7.1.2.1]	map00190 Oxidative phosphorylation; map01100 Metabolic pathways				PF00690; PF00702	Cation transporter/ATPase, N-terminus; haloacid dehalogenase-like hydrolase	P	KOG0205	Plasma membrane H+-transporting ATPase
A0A1M2V4G0	Beta-xylanase OS=Trametes pubescens OX=154538 GN=TRAPUB_7031 PE=3 SV=1	TRAPUB_7031	43.374	9	3	1	extracellular	K01181	E3.2.1.8, xynA; endo-1,4-beta-xylanase [EC:3.2.1.8]					PF00734	Fungal cellulose binding domain
A0A1M2V4G8	Phospholipase A-2-activating protein OS=Trametes pubescens OX=154538 GN=TRAPUB_6936 PE=4 SV=1	TRAPUB_6936	89.228	3.6	2	2	extracellular	K14018	PLAA, DOA1, UFD3; phospholipase A-2-activating protein	map04141 Protein processing in endoplasmic reticulum	GO:0000726 non-recombinational repair; GO:0006139 nucleobase-containing compound metabolic process; GO:0006259 DNA metabolic process; GO:0006281 DNA repair; GO:0006302 double-strand break repair; GO:0006303 double-strand break repair via nonhomologous end joining; GO:0006325 chromatin organization; GO:0006464 cellular protein modification process; GO:0006508 proteolysis; GO:0006511 ubiquitin-depe…	GO:0005622 intracellular; GO:0005623 cell; GO:0005634 nucleus; GO:0005737 cytoplasm; GO:0043226 organelle; GO:0043227 membrane-bounded organelle; GO:0043229 intracellular organelle; GO:0043231 intracellular membrane-bounded organelle;	GO:0005488 binding; GO:0005515 protein binding; GO:0032182 ubiquitin-like protein binding; GO:0043130 ubiquitin binding;	PF09070; PF08324	PFU (PLAA family ubiquitin binding); PUL domain	I	KOG0301	Phospholipase A2-activating protein (contains WD40 repeats)
A0A1M2V4S4	4-O-methyl-glucuronoyl methylesterase OS=Trametes pubescens OX=154538 GN=TRAPUB_6978 PE=3 SV=1	TRAPUB_6978	47.021	23.7	7	2	extracellular
A0A1M2V4U1	Chitinase OS=Trametes pubescens OX=154538 GN=TRAPUB_6811 PE=4 SV=1	TRAPUB_6811	49.251	2.6	1	1	extracellular	K01183	E3.2.1.14; chitinase [EC:3.2.1.14]	map00520 Amino sugar and nucleotide sugar metabolism; map01100 Metabolic pathways				PF00704	Glycosyl hydrolases family 18	G	KOG2806	Chitinase
A0A1M2V4V6	Polysaccharide Lyase Family 14 protein(predicted) OS=Trametes pubescens OX=154538 GN=TRAPUB_6831 PE=4 SV=1	TRAPUB_6831	37.121	8.5	2	2	extracellular
A0A1M2V504	Lignin peroxidase OS=Trametes pubescens OX=154538 GN=TRAPUB_6842 PE=3 SV=1	TRAPUB_6842	38.919	17.3	5	1	extracellular	K20205	mpn; manganese peroxidase [EC:1.11.1.13]					PF00141	Peroxidase
A0A1M2V539	S-formylglutathione hydrolase OS=Trametes pubescens OX=154538 GN=TRAPUB_6719 PE=3 SV=1	TRAPUB_6719	31.908	9.6	2	1	cytoplasm	K01070	frmB, ESD, fghA; S-formylglutathione hydrolase [EC:3.1.2.12]	map00680 Methane metabolism; map01100 Metabolic pathways; map01200 Carbon metabolism	GO:0006081 cellular aldehyde metabolic process; GO:0008152 metabolic process; GO:0009056 catabolic process; GO:0009636 response to toxic substance; GO:0009987 cellular process; GO:0010033 response to organic substance; GO:0016999 antibiotic metabolic process; GO:0017001 antibiotic catabolic process; GO:0017144 drug metabolic process; GO:0042221 response to chemical; GO:0044237 cellular metabolic …	GO:0005622 intracellular; GO:0005623 cell; GO:0005737 cytoplasm; GO:0005829 cytosol;	GO:0003824 catalytic activity; GO:0016787 hydrolase activity; GO:0016788 hydrolase activity, acting on ester bonds; GO:0016790 thiolester hydrolase activity; GO:0018738 S-formylglutathione hydrolase activity;	PF00756	Putative esterase	S	KOG3101	Esterase D
A0A1M2V548	Beta-N-acetylhexosaminidase OS=Trametes pubescens OX=154538 GN=TRAPUB_6729 PE=3 SV=1	TRAPUB_6729	78.422	7.4	4	3	extracellular	K12373	HEXA_B; hexosaminidase [EC:3.2.1.52]	map00511 Other glycan degradation; map00513 Various types of N-glycan biosynthesis; map00520 Amino sugar and nucleotide sugar metabolism; map00531 Glycosaminoglycan degradation; map00603 Glycosphingolipid biosynthesis - globo and isoglobo series; map01100 Metabolic pathways				PF02838; PF00728	Glycosyl hydrolase family 20, domain 2; Glycosyl hydrolase family 20, catalytic domain	G	KOG2499	Beta-N-acetylhexosaminidase
A0A1M2V583	Chondroitin AC/alginate lyase(predicted) OS=Trametes pubescens OX=154538 GN=TRAPUB_6735 PE=3 SV=1	TRAPUB_6735	86.382	4.9	3	2	plasma membrane
A0A1M2V588	Extracellular metalloproteinase OS=Trametes pubescens OX=154538 GN=TRAPUB_6628 PE=3 SV=1	TRAPUB_6628	64.021	13.8	5	1	extracellular	K01417	MEP; extracellular elastinolytic metalloproteinase [EC:3.4.24.-]
A0A1M2V5D4	60S ribosomal protein L20 OS=Trametes pubescens OX=154538 GN=TRAPUB_6695 PE=3 SV=1	TRAPUB_6695	20.264	12.4	2	2	nucleus	K02882	RP-L18Ae, RPL18A; large subunit ribosomal protein L18Ae	map03010 Ribosome	GO:0002181 cytoplasmic translation; GO:0006412 translation; GO:0006518 peptide metabolic process; GO:0006807 nitrogen compound metabolic process; GO:0008152 metabolic process; GO:0009058 biosynthetic process; GO:0009059 macromolecule biosynthetic process; GO:0009987 cellular process; GO:0010467 gene expression; GO:0019538 protein metabolic process; GO:0034641 cellular nitrogen compound metabolic …	GO:0005622 intracellular; GO:0005623 cell; GO:0005737 cytoplasm; GO:0005829 cytosol; GO:0005840 ribosome; GO:0015934 large ribosomal subunit; GO:0022625 cytosolic large ribosomal subunit; GO:0022626 cytosolic ribosome; GO:0032991 protein-containing complex; GO:0043226 organelle; GO:0043228 non-membrane-bounded organelle; GO:0043229 intracellular organelle; GO:0043232 intracellular non-membrane-bo…	GO:0003676 nucleic acid binding; GO:0003723 RNA binding; GO:0003735 structural constituent of ribosome; GO:0005198 structural molecule activity; GO:0005488 binding; GO:0097159 organic cyclic compound binding; GO:1901363 heterocyclic compound binding;	PF01775	Ribosomal L18ae/LX protein domain	J	KOG0829	60S ribosomal protein L18A
A0A1M2V5E0	Glutathione S-transferase 1 OS=Trametes pubescens OX=154538 GN=TRAPUB_6649 PE=3 SV=1	TRAPUB_6649	26.169	8.3	2	1	cytoplasm	K00799	GST, gst; glutathione S-transferase [EC:2.5.1.18]	map00480 Glutathione metabolism; map01100 Metabolic pathways	GO:0006355 regulation of transcription, DNA-templated; GO:0006464 cellular protein modification process; GO:0006518 peptide metabolic process; GO:0006575 cellular modified amino acid metabolic process; GO:0006749 glutathione metabolic process; GO:0006790 sulfur compound metabolic process; GO:0006807 nitrogen compound metabolic process; GO:0006808 regulation of nitrogen utilization; GO:0008104 pro…	GO:0005622 intracellular; GO:0005623 cell; GO:0005634 nucleus; GO:0005737 cytoplasm; GO:0005829 cytosol; GO:0043226 organelle; GO:0043227 membrane-bounded organelle; GO:0043229 intracellular organelle; GO:0043231 intracellular membrane-bounded organelle;	GO:0003712 transcription coregulator activity; GO:0003714 transcription corepressor activity; GO:0003824 catalytic activity; GO:0004364 glutathione transferase activity; GO:0004601 peroxidase activity; GO:0004602 glutathione peroxidase activity; GO:0005488 binding; GO:0005515 protein binding; GO:0016209 antioxidant activity; GO:0016491 oxidoreductase activity; GO:0016684 oxidoreductase activity, …	PF02798; PF00043	Glutathione S-transferase, N-terminal domain; Glutathione S-transferase, C-terminal domain	O	KOG0867	Glutathione S-transferase
A0A1M2V5I7	Alanine--glyoxylate aminotransferase OS=Trametes pubescens OX=154538 GN=TRAPUB_6545 PE=3 SV=1	TRAPUB_6545	41.812	4.1	1	1	cytoplasm	K00830	AGXT; alanine-glyoxylate transaminase / serine-glyoxylate transaminase / serine-pyruvate transaminase [EC:2.6.1.44 2.6.1.45 2.6.1.51]	map00250 Alanine, aspartate and glutamate metabolism; map00260 Glycine, serine and threonine metabolism; map00630 Glyoxylate and dicarboxylate metabolism; map00680 Methane metabolism; map01100 Metabolic pathways; map01110 Biosynthesis of secondary metabolites; map01130 Biosynthesis of antibiotics; map01200 Carbon metabolism; map04146 Peroxisome	GO:0001505 regulation of neurotransmitter levels; GO:0006082 organic acid metabolic process; GO:0006520 cellular amino acid metabolic process; GO:0006544 glycine metabolic process; GO:0006545 glycine biosynthetic process; GO:0006807 nitrogen compound metabolic process; GO:0008152 metabolic process; GO:0008652 cellular amino acid biosynthetic process; GO:0009058 biosynthetic process; GO:0009069 se…	GO:0005622 intracellular; GO:0005623 cell; GO:0005737 cytoplasm; GO:0005739 mitochondrion; GO:0005777 peroxisome; GO:0005829 cytosol; GO:0042579 microbody; GO:0043226 organelle; GO:0043227 membrane-bounded organelle; GO:0043229 intracellular organelle; GO:0043231 intracellular membrane-bounded organelle;	GO:0003824 catalytic activity; GO:0004760 serine-pyruvate transaminase activity; GO:0008453 alanine-glyoxylate transaminase activity; GO:0008483 transaminase activity; GO:0016740 transferase activity; GO:0016769 transferase activity, transferring nitrogenous groups;	PF00266	Aminotransferase class-V	E	KOG2862	Alanine-glyoxylate aminotransferase AGT1
A0A1M2V5J4	Peptidyl-prolyl cis-trans isomerase OS=Trametes pubescens OX=154538 GN=TRAPUB_6690 PE=3 SV=1	TRAPUB_6690	17.512	22.2	3	3	cytoplasm	K01802	E5.2.1.8; peptidylprolyl isomerase [EC:5.2.1.8]					PF00160	Cyclophilin type peptidyl-prolyl cis-trans isomerase/CLD	O	KOG0865	Cyclophilin type peptidyl-prolyl cis-trans isomerase
A0A1M2V5J8	Chitinase OS=Trametes pubescens OX=154538 GN=TRAPUB_6555 PE=3 SV=1	TRAPUB_6555	32.873	15.1	4	4	extracellular							PF00704	Glycosyl hydrolases family 18
A0A1M2V5K2	Chondroitin AC/alginate lyase(predicted) OS=Trametes pubescens OX=154538 GN=TRAPUB_6750 PE=3 SV=1	TRAPUB_6750	82.911	3.3	2	2	extracellular
A0A1M2V5L6	Adenosylhomocysteinase OS=Trametes pubescens OX=154538 GN=TRAPUB_6673 PE=3 SV=1	TRAPUB_6673	46.945	21.4	8	4	cytoplasm	K01251	E3.3.1.1, ahcY; adenosylhomocysteinase [EC:3.3.1.1]	map00270 Cysteine and methionine metabolism; map01100 Metabolic pathways	GO:0000096 sulfur amino acid metabolic process; GO:0006082 organic acid metabolic process; GO:0006139 nucleobase-containing compound metabolic process; GO:0006152 purine nucleoside catabolic process; GO:0006520 cellular amino acid metabolic process; GO:0006534 cysteine metabolic process; GO:0006555 methionine metabolic process; GO:0006575 cellular modified amino acid metabolic process; GO:0006629…	GO:0005576 extracellular region; GO:0005622 intracellular; GO:0005623 cell; GO:0005737 cytoplasm; GO:0005829 cytosol; GO:0031012 extracellular matrix; GO:0062039 biofilm matrix; GO:0062040 fungal biofilm matrix;	GO:0003824 catalytic activity; GO:0004013 adenosylhomocysteinase activity; GO:0016787 hydrolase activity; GO:0016801 hydrolase activity, acting on ether bonds; GO:0016802 trialkylsulfonium hydrolase activity;	PF05221; PF00670	S-adenosyl-L-homocysteine hydrolase; S-adenosyl-L-homocysteine hydrolase, NAD binding domain	H	KOG1370	S-adenosylhomocysteine hydrolase
A0A1M2V5N4	Dolichyl-phosphate-mannose--protein mannosyltransferase OS=Trametes pubescens OX=154538 GN=TRAPUB_6561 PE=3 SV=1	TRAPUB_6561	87.898	3.9	2	1	plasma membrane	K00728	POMT, pmt; dolichyl-phosphate-mannose-protein mannosyltransferase [EC:2.4.1.109]	map00514 Other types of O-glycan biosynthesis; map00515 Mannose type O-glycan biosynthesis; map01100 Metabolic pathways	GO:0000032 cell wall mannoprotein biosynthetic process; GO:0006056 mannoprotein metabolic process; GO:0006057 mannoprotein biosynthetic process; GO:0006464 cellular protein modification process; GO:0006486 protein glycosylation; GO:0006493 protein O-linked glycosylation; GO:0006508 proteolysis; GO:0006515 protein quality control for misfolded or incompletely synthesized proteins; GO:0006807 nitro…	GO:0005622 intracellular; GO:0005623 cell; GO:0005737 cytoplasm; GO:0005783 endoplasmic reticulum; GO:0005789 endoplasmic reticulum membrane; GO:0005886 plasma membrane; GO:0012505 endomembrane system; GO:0016020 membrane; GO:0016021 integral component of membrane; GO:0031224 intrinsic component of membrane; GO:0031501 mannosyltransferase complex; GO:0031502 dolichyl-phosphate-mannose-protein man…	GO:0000030 mannosyltransferase activity; GO:0003824 catalytic activity; GO:0004169 dolichyl-phosphate-mannose-protein mannosyltransferase activity; GO:0016740 transferase activity; GO:0016757 transferase activity, transferring glycosyl groups; GO:0016758 transferase activity, transferring hexosyl groups;	PF02815	MIR domain	O	KOG3359	Dolichyl-phosphate-mannose:protein O-mannosyl transferase
A0A1M2V5P2	Chitinase OS=Trametes pubescens OX=154538 GN=TRAPUB_6554 PE=3 SV=1	TRAPUB_6554	33.667	20.2	5	4	extracellular							PF00704	Glycosyl hydrolases family 18
A0A1M2V5V6	N-acetylglucosaminylphosphatidylinositol deacetylase OS=Trametes pubescens OX=154538 GN=TRAPUB_6444 PE=3 SV=1	TRAPUB_6444	24.879	7.1	1	1	mitochondria	K03434	PIGL; N-acetylglucosaminylphosphatidylinositol deacetylase [EC:3.5.1.89]	map00563 Glycosylphosphatidylinositol (GPI)-anchor biosynthesis; map01100 Metabolic pathways	GO:0006464 cellular protein modification process; GO:0006497 protein lipidation; GO:0006505 GPI anchor metabolic process; GO:0006506 GPI anchor biosynthetic process; GO:0006629 lipid metabolic process; GO:0006643 membrane lipid metabolic process; GO:0006644 phospholipid metabolic process; GO:0006650 glycerophospholipid metabolic process; GO:0006661 phosphatidylinositol biosynthetic process; GO:00…	GO:0005622 intracellular; GO:0005623 cell; GO:0005737 cytoplasm; GO:0005783 endoplasmic reticulum; GO:0005789 endoplasmic reticulum membrane; GO:0012505 endomembrane system; GO:0016020 membrane; GO:0016021 integral component of membrane; GO:0031224 intrinsic component of membrane; GO:0031984 organelle subcompartment; GO:0042175 nuclear outer membrane-endoplasmic reticulum membrane network; GO:004…	GO:0000225 N-acetylglucosaminylphosphatidylinositol deacetylase activity; GO:0003824 catalytic activity; GO:0016787 hydrolase activity; GO:0016810 hydrolase activity, acting on carbon-nitrogen (but not peptide) bonds; GO:0016811 hydrolase activity, acting on carbon-nitrogen (but not peptide) bonds, in linear amides; GO:0019213 deacetylase activity;			M	KOG3332	N-acetylglucosaminyl phosphatidylinositol de-N-acetylase
A0A1M2V5V7	Heat shock protein 60, mitochondrial OS=Trametes pubescens OX=154538 GN=TRAPUB_6511 PE=3 SV=1	TRAPUB_6511	62.388	7	3	1	mitochondria	K04077	groEL, HSPD1; chaperonin GroEL	map03018 RNA degradation	GO:0006457 protein folding; GO:0006458 'de novo' protein folding; GO:0006605 protein targeting; GO:0006626 protein targeting to mitochondrion; GO:0006807 nitrogen compound metabolic process; GO:0006810 transport; GO:0006839 mitochondrial transport; GO:0006886 intracellular protein transport; GO:0006915 apoptotic process; GO:0006950 response to stress; GO:0006970 response to osmotic stress; GO:000…	GO:0005622 intracellular; GO:0005623 cell; GO:0005634 nucleus; GO:0005681 spliceosomal complex; GO:0005737 cytoplasm; GO:0005739 mitochondrion; GO:0005740 mitochondrial envelope; GO:0005758 mitochondrial intermembrane space; GO:0005759 mitochondrial matrix; GO:0005829 cytosol; GO:0009295 nucleoid; GO:0016020 membrane; GO:0031090 organelle membrane; GO:0031966 mitochondrial membrane; GO:0031967 or…	GO:0000166 nucleotide binding; GO:0003676 nucleic acid binding; GO:0003677 DNA binding; GO:0003688 DNA replication origin binding; GO:0003690 double-stranded DNA binding; GO:0003697 single-stranded DNA binding; GO:0003824 catalytic activity; GO:0005488 binding; GO:0005515 protein binding; GO:0005524 ATP binding; GO:0008144 drug binding; GO:0016462 pyrophosphatase activity; GO:0016787 hydrolase ac…			O	KOG0356	Mitochondrial chaperonin, Cpn60/Hsp60p
A0A1M2V5W2	Manganese peroxidase OS=Trametes pubescens OX=154538 GN=TRAPUB_6452 PE=3 SV=1	TRAPUB_6452	38.149	7.5	3	1	extracellular	K20205	mpn; manganese peroxidase [EC:1.11.1.13]					PF00141	Peroxidase
A0A1M2V5W5	Manganese peroxidase OS=Trametes pubescens OX=154538 GN=TRAPUB_6454 PE=3 SV=1	TRAPUB_6454	37.985	15.8	7	1	extracellular	K20205	mpn; manganese peroxidase [EC:1.11.1.13]					PF00141	Peroxidase
A0A1M2V5X8	Citrate/oxoglutarate carrier protein(predicted) OS=Trametes pubescens OX=154538 GN=TRAPUB_6344 PE=3 SV=1	TRAPUB_6344	21.148	5.7	1	1	mitochondria									S	KOG1944	Peroxisomal membrane protein MPV17 and related proteins
A0A1M2V5Z4	RNA-binding protein rnc1 OS=Trametes pubescens OX=154538 GN=TRAPUB_6361 PE=4 SV=1	TRAPUB_6361	34.75	12.3	3	1	cytoplasm,nucleus	K18738	HEK; heterogeneous nuclear rnp K-like protein		GO:0000723 telomere maintenance; GO:0001932 regulation of protein phosphorylation; GO:0001933 negative regulation of protein phosphorylation; GO:0006139 nucleobase-containing compound metabolic process; GO:0006259 DNA metabolic process; GO:0006278 RNA-dependent DNA biosynthetic process; GO:0006403 RNA localization; GO:0006725 cellular aromatic compound metabolic process; GO:0006807 nitrogen compo…	GO:0000228 nuclear chromosome; GO:0000781 chromosome, telomeric region; GO:0000784 nuclear chromosome, telomeric region; GO:0000932 P-body; GO:0005622 intracellular; GO:0005623 cell; GO:0005634 nucleus; GO:0005694 chromosome; GO:0005737 cytoplasm; GO:0031974 membrane-enclosed lumen; GO:0031981 nuclear lumen; GO:0032991 protein-containing complex; GO:0035770 ribonucleoprotein granule; GO:0036464 c…	GO:0003676 nucleic acid binding; GO:0003723 RNA binding; GO:0003729 mRNA binding; GO:0003730 mRNA 3'-UTR binding; GO:0005488 binding; GO:0017091 AU-rich element binding; GO:0035925 mRNA 3'-UTR AU-rich region binding; GO:0097159 organic cyclic compound binding; GO:1901363 heterocyclic compound binding;	PF00013	KH domain	A	KOG2190	PolyC-binding proteins alphaCP-1 and related KH domain proteins
A0A1M2V607	Alcohol dehydrogenase 2 OS=Trametes pubescens OX=154538 GN=TRAPUB_6456 PE=4 SV=1	TRAPUB_6456	37.944	16.8	5	3	cytoplasm	K13953	adhP; alcohol dehydrogenase, propanol-preferring [EC:1.1.1.1]	map00010 Glycolysis / Gluconeogenesis; map00071 Fatty acid degradation; map00350 Tyrosine metabolism; map01100 Metabolic pathways; map01110 Biosynthesis of secondary metabolites; map01130 Biosynthesis of antibiotics	GO:0000947 amino acid catabolic process to alcohol via Ehrlich pathway; GO:0000955 amino acid catabolic process via Ehrlich pathway; GO:0005975 carbohydrate metabolic process; GO:0005996 monosaccharide metabolic process; GO:0006006 glucose metabolic process; GO:0006066 alcohol metabolic process; GO:0006067 ethanol metabolic process; GO:0006068 ethanol catabolic process; GO:0006081 cellular aldehy…	GO:0005576 extracellular region; GO:0005622 intracellular; GO:0005623 cell; GO:0005634 nucleus; GO:0005737 cytoplasm; GO:0005739 mitochondrion; GO:0005759 mitochondrial matrix; GO:0005886 plasma membrane; GO:0016020 membrane; GO:0031012 extracellular matrix; GO:0031974 membrane-enclosed lumen; GO:0043226 organelle; GO:0043227 membrane-bounded organelle; GO:0043229 intracellular organelle; GO:0043…	GO:0003824 catalytic activity; GO:0004022 alcohol dehydrogenase (NAD+) activity; GO:0016491 oxidoreductase activity; GO:0016614 oxidoreductase activity, acting on CH-OH group of donors; GO:0016616 oxidoreductase activity, acting on the CH-OH group of donors, NAD or NADP as acceptor; GO:0019170 methylglyoxal reductase (NADH-dependent) activity;	PF08240	Alcohol dehydrogenase GroES-like domain	Q	KOG0023	Alcohol dehydrogenase, class V
A0A1M2V684	Coatomer subunit delta OS=Trametes pubescens OX=154538 GN=TRAPUB_6435 PE=3 SV=1	TRAPUB_6435	95.709	4.2	3	3	cytoplasm	K20471	COPD, ARCN1, RET2; coatomer subunit delta		GO:0006810 transport; GO:0006886 intracellular protein transport; GO:0006888 endoplasmic reticulum to Golgi vesicle-mediated transport; GO:0006890 retrograde vesicle-mediated transport, Golgi to endoplasmic reticulum; GO:0006996 organelle organization; GO:0007030 Golgi organization; GO:0008104 protein localization; GO:0009987 cellular process; GO:0010256 endomembrane system organization; GO:00150…	GO:0005622 intracellular; GO:0005623 cell; GO:0005634 nucleus; GO:0005737 cytoplasm; GO:0005794 Golgi apparatus; GO:0005798 Golgi-associated vesicle; GO:0012505 endomembrane system; GO:0012506 vesicle membrane; GO:0016020 membrane; GO:0030117 membrane coat; GO:0030120 vesicle coat; GO:0030126 COPI vesicle coat; GO:0030135 coated vesicle; GO:0030137 COPI-coated vesicle; GO:0030659 cytoplasmic vesi…		PF00248; PF01217	Aldo/keto reductase family; Clathrin adaptor complex small chain	U	KOG2635	Medium subunit of clathrin adaptor complex
A0A1M2V6A0	Citrate synthase OS=Trametes pubescens OX=154538 GN=TRAPUB_6285 PE=3 SV=1	TRAPUB_6285	51.254	5.7	2	2	mitochondria	K01647	CS, gltA; citrate synthase [EC:2.3.3.1]	map00020 Citrate cycle (TCA cycle); map00630 Glyoxylate and dicarboxylate metabolism; map01100 Metabolic pathways; map01110 Biosynthesis of secondary metabolites; map01130 Biosynthesis of antibiotics; map01200 Carbon metabolism; map01210 2-Oxocarboxylic acid metabolism; map01230 Biosynthesis of amino acids				PF00285	Citrate synthase	C	KOG2617	Citrate synthase
A0A1M2V6E5	Gluconolactonase OS=Trametes pubescens OX=154538 GN=TRAPUB_6262 PE=4 SV=1	TRAPUB_6262	44.653	4.3	2	2	extracellular	K01053	E3.1.1.17, gnl, RGN; gluconolactonase [EC:3.1.1.17]	map00030 Pentose phosphate pathway; map00053 Ascorbate and aldarate metabolism; map01100 Metabolic pathways; map01110 Biosynthesis of secondary metabolites; map01130 Biosynthesis of antibiotics; map01200 Carbon metabolism
A0A1M2V6H8	Carboxypeptidase OS=Trametes pubescens OX=154538 GN=TRAPUB_6429 PE=3 SV=1	TRAPUB_6429	55.374	5.2	2	2	extracellular	K13289	CTSA, CPY; cathepsin A (carboxypeptidase C) [EC:3.4.16.5]					PF00450	Serine carboxypeptidase	O	KOG1282	Serine carboxypeptidases (lysosomal cathepsin A)
A0A1M2V6J1	40S ribosomal protein S10-B OS=Trametes pubescens OX=154538 GN=TRAPUB_6201 PE=4 SV=1	TRAPUB_6201	16.633	24.7	3	2	mitochondria	K02947	RP-S10e, RPS10; small subunit ribosomal protein S10e	map03010 Ribosome	GO:0000028 ribosomal small subunit assembly; GO:0002181 cytoplasmic translation; GO:0006403 RNA localization; GO:0006405 RNA export from nucleus; GO:0006407 rRNA export from nucleus; GO:0006412 translation; GO:0006518 peptide metabolic process; GO:0006611 protein export from nucleus; GO:0006807 nitrogen compound metabolic process; GO:0006810 transport; GO:0006886 intracellular protein transport; …	GO:0005622 intracellular; GO:0005623 cell; GO:0005737 cytoplasm; GO:0005829 cytosol; GO:0005840 ribosome; GO:0015935 small ribosomal subunit; GO:0022626 cytosolic ribosome; GO:0022627 cytosolic small ribosomal subunit; GO:0032991 protein-containing complex; GO:0043226 organelle; GO:0043228 non-membrane-bounded organelle; GO:0043229 intracellular organelle; GO:0043232 intracellular non-membrane-bo…	GO:0003676 nucleic acid binding; GO:0003723 RNA binding; GO:0003735 structural constituent of ribosome; GO:0005198 structural molecule activity; GO:0005488 binding; GO:0097159 organic cyclic compound binding; GO:1901363 heterocyclic compound binding;	PF03501	Plectin/S10 domain	J	KOG3344	40s ribosomal protein s10
A0A1M2V6J4	Copper radical oxidase(predicted) OS=Trametes pubescens OX=154538 GN=TRAPUB_6274 PE=4 SV=1	TRAPUB_6274	81.513	11.2	5	5	extracellular							PF09118	Domain of unknown function (DUF1929)
A0A1M2V6K5	TBPIP domain-containing protein(predicted) OS=Trametes pubescens OX=154538 GN=TRAPUB_6218 PE=4 SV=1	TRAPUB_6218	38.516	4.7	1	1	extracellular
A0A1M2V6T4	Chitinase OS=Trametes pubescens OX=154538 GN=TRAPUB_6203 PE=3 SV=1	TRAPUB_6203	48.742	10	2	2	extracellular	K01183	E3.2.1.14; chitinase [EC:3.2.1.14]	map00520 Amino sugar and nucleotide sugar metabolism; map01100 Metabolic pathways	GO:0000278 mitotic cell cycle; GO:0000281 mitotic cytokinesis; GO:0000282 cellular bud site selection; GO:0000910 cytokinesis; GO:0000920 septum digestion after cytokinesis; GO:0006022 aminoglycan metabolic process; GO:0006026 aminoglycan catabolic process; GO:0006030 chitin metabolic process; GO:0006032 chitin catabolic process; GO:0006040 amino sugar metabolic process; GO:0006807 nitrogen compo…	GO:0000322 storage vacuole; GO:0000323 lytic vacuole; GO:0000324 fungal-type vacuole; GO:0005576 extracellular region; GO:0005618 cell wall; GO:0005622 intracellular; GO:0005623 cell; GO:0005634 nucleus; GO:0005635 nuclear envelope; GO:0005737 cytoplasm; GO:0005773 vacuole; GO:0005783 endoplasmic reticulum; GO:0005933 cellular bud; GO:0005935 cellular bud neck; GO:0009277 fungal-type cell wall; G…	GO:0003824 catalytic activity; GO:0004553 hydrolase activity, hydrolyzing O-glycosyl compounds; GO:0004568 chitinase activity; GO:0005488 binding; GO:0008061 chitin binding; GO:0008144 drug binding; GO:0008843 endochitinase activity; GO:0016787 hydrolase activity; GO:0016798 hydrolase activity, acting on glycosyl bonds; GO:0097367 carbohydrate derivative binding;	PF00704	Glycosyl hydrolases family 18	M	KOG4701	Chitinase
A0A1M2V6U7	Versatile peroxidase VPS1 OS=Trametes pubescens OX=154538 GN=TRAPUB_6134 PE=3 SV=1	TRAPUB_6134	40.609	3.6	2	2	extracellular	K20205	mpn; manganese peroxidase [EC:1.11.1.13]			GO:0005576 extracellular region;		PF00141	Peroxidase
A0A1M2V6Z2	Carboxylic ester hydrolase OS=Trametes pubescens OX=154538 GN=TRAPUB_6030 PE=3 SV=1	TRAPUB_6030	42.422	3.9	2	2	extracellular	K09252	FAEB; feruloyl esterase [EC:3.1.1.73]
A0A1M2V6Z9	Alanine--tRNA ligase OS=Trametes pubescens OX=154538 GN=ALA1 PE=3 SV=1	ALA1	105.93	7.5	6	1	cytoplasm	K01872	AARS, alaS; alanyl-tRNA synthetase [EC:6.1.1.7]	map00970 Aminoacyl-tRNA biosynthesis	GO:0000959 mitochondrial RNA metabolic process; GO:0002181 cytoplasmic translation; GO:0006082 organic acid metabolic process; GO:0006139 nucleobase-containing compound metabolic process; GO:0006396 RNA processing; GO:0006399 tRNA metabolic process; GO:0006400 tRNA modification; GO:0006412 translation; GO:0006418 tRNA aminoacylation for protein translation; GO:0006419 alanyl-tRNA aminoacylation; …	GO:0005622 intracellular; GO:0005623 cell; GO:0005737 cytoplasm; GO:0005739 mitochondrion; GO:0043226 organelle; GO:0043227 membrane-bounded organelle; GO:0043229 intracellular organelle; GO:0043231 intracellular membrane-bounded organelle;	GO:0000049 tRNA binding; GO:0003676 nucleic acid binding; GO:0003723 RNA binding; GO:0003824 catalytic activity; GO:0004812 aminoacyl-tRNA ligase activity; GO:0004813 alanine-tRNA ligase activity; GO:0005488 binding; GO:0016597 amino acid binding; GO:0016874 ligase activity; GO:0016875 ligase activity, forming carbon-oxygen bonds; GO:0031406 carboxylic acid binding; GO:0036094 small molecule bind…	PF07973	Threonyl and Alanyl tRNA synthetase second additional domain	J	KOG0188	Alanyl-tRNA synthetase
A0A1M2V7B4	Periplasmic beta-glucosidase OS=Trametes pubescens OX=154538 GN=TRAPUB_5839 PE=3 SV=1	TRAPUB_5839	86.62	15.3	9	3	extracellular	K05349	bglX; beta-glucosidase [EC:3.2.1.21]	map00460 Cyanoamino acid metabolism; map00500 Starch and sucrose metabolism; map01100 Metabolic pathways; map01110 Biosynthesis of secondary metabolites				PF00933; PF01915	Glycosyl hydrolase family 3 N terminal domain; Glycosyl hydrolase family 3 C-terminal domain
A0A1M2V7C1	Glycoside hydrolase family 92 protein(predicted) OS=Trametes pubescens OX=154538 GN=TRAPUB_5838 PE=4 SV=1	TRAPUB_5838	86.722	1.6	1	1	extracellular							PF07971	Glycosyl hydrolase family 92
A0A1M2V7G9	Beta-xylanase OS=Trametes pubescens OX=154538 GN=TRAPUB_5837 PE=3 SV=1	TRAPUB_5837	39.205	20.2	6	6	extracellular	K01181	E3.2.1.8, xynA; endo-1,4-beta-xylanase [EC:3.2.1.8]		GO:0000272 polysaccharide catabolic process; GO:0005975 carbohydrate metabolic process; GO:0005976 polysaccharide metabolic process; GO:0008152 metabolic process; GO:0009056 catabolic process; GO:0009057 macromolecule catabolic process; GO:0009987 cellular process; GO:0010383 cell wall polysaccharide metabolic process; GO:0010410 hemicellulose metabolic process; GO:0016052 carbohydrate catabolic …	GO:0005576 extracellular region;	GO:0003824 catalytic activity; GO:0004553 hydrolase activity, hydrolyzing O-glycosyl compounds; GO:0016787 hydrolase activity; GO:0016798 hydrolase activity, acting on glycosyl bonds; GO:0031176 endo-1,4-beta-xylanase activity; GO:0097599 xylanase activity;	PF00734	Fungal cellulose binding domain
A0A1M2V7M9	60S ribosomal protein L7-B OS=Trametes pubescens OX=154538 GN=TRAPUB_5826 PE=3 SV=1	TRAPUB_5826	37.453	13.9	5	1	mitochondria	K02937	RP-L7e, RPL7; large subunit ribosomal protein L7e	map03010 Ribosome	GO:0000447 endonucleolytic cleavage in ITS1 to separate SSU-rRNA from 5.8S rRNA and LSU-rRNA from tricistronic rRNA transcript (SSU-rRNA, 5.8S rRNA, LSU-rRNA); GO:0000460 maturation of 5.8S rRNA; GO:0000462 maturation of SSU-rRNA from tricistronic rRNA transcript (SSU-rRNA, 5.8S rRNA, LSU-rRNA); GO:0000463 maturation of LSU-rRNA from tricistronic rRNA transcript (SSU-rRNA, 5.8S rRNA, LSU-rRNA); G…	GO:0000172 ribonuclease MRP complex; GO:0005622 intracellular; GO:0005623 cell; GO:0005634 nucleus; GO:0005730 nucleolus; GO:0005732 small nucleolar ribonucleoprotein complex; GO:0005737 cytoplasm; GO:0005829 cytosol; GO:0005840 ribosome; GO:0015934 large ribosomal subunit; GO:0022625 cytosolic large ribosomal subunit; GO:0022626 cytosolic ribosome; GO:0030684 preribosome; GO:0030687 preribosome,…	GO:0003676 nucleic acid binding; GO:0003723 RNA binding; GO:0003735 structural constituent of ribosome; GO:0005198 structural molecule activity; GO:0005488 binding; GO:0097159 organic cyclic compound binding; GO:1901363 heterocyclic compound binding;	PF08079; PF00327	Ribosomal L30 N-terminal domain; Ribosomal protein L30p/L7e	J	KOG3184	60S ribosomal protein L7
A0A1M2V7N5	Protein-S-isoprenylcysteine O-methyltransferase OS=Trametes pubescens OX=154538 GN=TRAPUB_5832 PE=3 SV=1	TRAPUB_5832	27.197	5.2	1	1	plasma membrane
A0A1M2V7S6	Glyco_hydro_92 domain-containing protein OS=Trametes pubescens OX=154538 GN=TRAPUB_5653 PE=4 SV=1	TRAPUB_5653	61.649	9	4	1	cytoplasm,nucleus							PF07971	Glycosyl hydrolase family 92
A0A1M2W3T4	Lignin peroxidase OS=Trametes pubescens OX=154538 GN=TRAPUB_8930 PE=3 SV=1	TRAPUB_8930	38.731	19.2	5	1	extracellular	K20205	mpn; manganese peroxidase [EC:1.11.1.13]					PF00141	Peroxidase
A0A1Y2IE08	ATP synthase F1 gamma OS=Trametes coccinea BRFM310 OX=1353009 GN=PYCCODRAFT_1480002 PE=3 SV=1	PYCCODRAFT_1480002	32.151	3.7	1	1	mitochondria	K02136	ATPeF1G, ATP5C1, ATP3; F-type H+-transporting ATPase subunit gamma	map00190 Oxidative phosphorylation; map01100 Metabolic pathways	GO:0006091 generation of precursor metabolites and energy; GO:0006119 oxidative phosphorylation; GO:0006139 nucleobase-containing compound metabolic process; GO:0006163 purine nucleotide metabolic process; GO:0006164 purine nucleotide biosynthetic process; GO:0006725 cellular aromatic compound metabolic process; GO:0006753 nucleoside phosphate metabolic process; GO:0006754 ATP biosynthetic proces…	GO:0000275 mitochondrial proton-transporting ATP synthase complex, catalytic sector F(1); GO:0005622 intracellular; GO:0005623 cell; GO:0005737 cytoplasm; GO:0005739 mitochondrion; GO:0005740 mitochondrial envelope; GO:0005743 mitochondrial inner membrane; GO:0005753 mitochondrial proton-transporting ATP synthase complex; GO:0005756 mitochondrial proton-transporting ATP synthase, central stalk; G…		PF00231	ATP synthase	C	KOG1531	F0F1-type ATP synthase, gamma subunit
A0A1M2V7W3	BBE domain-containing protein OS=Trametes pubescens OX=154538 GN=TRAPUB_5720 PE=4 SV=1	TRAPUB_5720	41.673	7	2	1	extracellular							PF08031	Berberine and berberine like
A0A1M2V7W8	60S ribosomal protein L27 OS=Trametes pubescens OX=154538 GN=TRAPUB_5719 PE=3 SV=1	TRAPUB_5719	15.679	14.7	2	2	mitochondria	K02901	RP-L27e, RPL27; large subunit ribosomal protein L27e	map03010 Ribosome	GO:0000184 nuclear-transcribed mRNA catabolic process, nonsense-mediated decay; GO:0000956 nuclear-transcribed mRNA catabolic process; GO:0002181 cytoplasmic translation; GO:0002262 myeloid cell homeostasis; GO:0002376 immune system process; GO:0002520 immune system development; GO:0006139 nucleobase-containing compound metabolic process; GO:0006364 rRNA processing; GO:0006396 RNA processing; GO:…	GO:0005622 intracellular; GO:0005623 cell; GO:0005737 cytoplasm; GO:0005783 endoplasmic reticulum; GO:0005789 endoplasmic reticulum membrane; GO:0005791 rough endoplasmic reticulum; GO:0005829 cytosol; GO:0005840 ribosome; GO:0005844 polysome; GO:0012505 endomembrane system; GO:0015934 large ribosomal subunit; GO:0016020 membrane; GO:0022625 cytosolic large ribosomal subunit; GO:0022626 cytosolic…	GO:0003735 structural constituent of ribosome; GO:0005198 structural molecule activity;			J	KOG3418	60S ribosomal protein L27
A0A1M2V7Y1	Catalase OS=Trametes pubescens OX=154538 GN=TRAPUB_5712 PE=3 SV=1	TRAPUB_5712	63.342	2.5	1	1	extracellular	K03781	katE, CAT, catB, srpA; catalase [EC:1.11.1.6]	map00380 Tryptophan metabolism; map00630 Glyoxylate and dicarboxylate metabolism; map01100 Metabolic pathways; map01110 Biosynthesis of secondary metabolites; map01130 Biosynthesis of antibiotics; map01200 Carbon metabolism; map04011 MAPK signaling pathway - yeast; map04146 Peroxisome; map04213 Longevity regulating pathway - multiple species				PF00199	Catalase	P	KOG0047	Catalase
A0A1M2V802	Endo/exonuclease/phosphatase domain-containing protein OS=Trametes pubescens OX=154538 GN=TRAPUB_5705 PE=4 SV=1	TRAPUB_5705	37.301	11	5	2	extracellular							PF03372	Endonuclease/Exonuclease/phosphatase family
A0A1M2V847	60S ribosomal protein L5-B OS=Trametes pubescens OX=154538 GN=TRAPUB_5600 PE=3 SV=1	TRAPUB_5600	34.517	16.4	4	2	nucleus	K02932	RP-L5e, RPL5; large subunit ribosomal protein L5e	map03010 Ribosome	GO:0000027 ribosomal large subunit assembly; GO:0002181 cytoplasmic translation; GO:0006412 translation; GO:0006518 peptide metabolic process; GO:0006807 nitrogen compound metabolic process; GO:0006996 organelle organization; GO:0008152 metabolic process; GO:0009058 biosynthetic process; GO:0009059 macromolecule biosynthetic process; GO:0009987 cellular process; GO:0010467 gene expression; GO:001…	GO:0005622 intracellular; GO:0005623 cell; GO:0005737 cytoplasm; GO:0005829 cytosol; GO:0005840 ribosome; GO:0015934 large ribosomal subunit; GO:0022625 cytosolic large ribosomal subunit; GO:0022626 cytosolic ribosome; GO:0032991 protein-containing complex; GO:0043226 organelle; GO:0043228 non-membrane-bounded organelle; GO:0043229 intracellular organelle; GO:0043232 intracellular non-membrane-bo…	GO:0003676 nucleic acid binding; GO:0003723 RNA binding; GO:0003735 structural constituent of ribosome; GO:0005198 structural molecule activity; GO:0005488 binding; GO:0008097 5S rRNA binding; GO:0019843 rRNA binding; GO:0097159 organic cyclic compound binding; GO:1901363 heterocyclic compound binding;	PF14204	Ribosomal L18 C-terminal region	J	KOG0875	60S ribosomal protein L5
A0A1M2V878	Protein disulfide-isomerase OS=Trametes pubescens OX=154538 GN=TRAPUB_5596 PE=3 SV=1	TRAPUB_5596	56.367	10.8	4	3	extracellular	K09580	PDIA1, P4HB; protein disulfide-isomerase A1 [EC:5.3.4.1]	map04141 Protein processing in endoplasmic reticulum	GO:0001666 response to hypoxia; GO:0006082 organic acid metabolic process; GO:0006457 protein folding; GO:0006464 cellular protein modification process; GO:0006508 proteolysis; GO:0006511 ubiquitin-dependent protein catabolic process; GO:0006516 glycoprotein catabolic process; GO:0006517 protein deglycosylation; GO:0006520 cellular amino acid metabolic process; GO:0006575 cellular modified amino …	GO:0005576 extracellular region; GO:0005622 intracellular; GO:0005623 cell; GO:0005737 cytoplasm; GO:0005783 endoplasmic reticulum; GO:0005788 endoplasmic reticulum lumen; GO:0005793 endoplasmic reticulum-Golgi intermediate compartment; GO:0005886 plasma membrane; GO:0009897 external side of plasma membrane; GO:0009986 cell surface; GO:0012505 endomembrane system; GO:0016020 membrane; GO:0016222 …	GO:0003756 protein disulfide isomerase activity; GO:0003824 catalytic activity; GO:0004656 procollagen-proline 4-dioxygenase activity; GO:0005102 signaling receptor binding; GO:0005178 integrin binding; GO:0005488 binding; GO:0005515 protein binding; GO:0015035 protein disulfide oxidoreductase activity; GO:0015036 disulfide oxidoreductase activity; GO:0015037 peptide disulfide oxidoreductase acti…	PF00085; PF13848	Thioredoxin; Thioredoxin-like domain	O	KOG0190	Protein disulfide isomerase (prolyl 4-hydroxylase beta subunit)
A0A1M2V883	Patatin-like phospholipase domain-containing protein (EC)(predicted) OS=Trametes pubescens OX=154538 GN=TRAPUB_5575 PE=4 SV=1	TRAPUB_5575	11.591	29.5	2	2	cytoplasm,nucleus
A0A1M2V889	Isocitrate dehydrogenase [NAD] subunit, mitochondrial OS=Trametes pubescens OX=154538 GN=TRAPUB_5606 PE=3 SV=1	TRAPUB_5606	54.45	8.7	3	1	cytoplasm	K00030	IDH3; isocitrate dehydrogenase (NAD+) [EC:1.1.1.41]	map00020 Citrate cycle (TCA cycle); map01100 Metabolic pathways; map01110 Biosynthesis of secondary metabolites; map01130 Biosynthesis of antibiotics; map01200 Carbon metabolism; map01210 2-Oxocarboxylic acid metabolism; map01230 Biosynthesis of amino acids	GO:0006082 organic acid metabolic process; GO:0006091 generation of precursor metabolites and energy; GO:0006099 tricarboxylic acid cycle; GO:0006101 citrate metabolic process; GO:0006102 isocitrate metabolic process; GO:0006520 cellular amino acid metabolic process; GO:0006536 glutamate metabolic process; GO:0006537 glutamate biosynthetic process; GO:0006807 nitrogen compound metabolic process; …	GO:0005622 intracellular; GO:0005623 cell; GO:0005737 cytoplasm; GO:0005739 mitochondrion; GO:0005759 mitochondrial matrix; GO:0005962 mitochondrial isocitrate dehydrogenase complex (NAD+); GO:0030062 mitochondrial tricarboxylic acid cycle enzyme complex; GO:0031974 membrane-enclosed lumen; GO:0032991 protein-containing complex; GO:0043226 organelle; GO:0043227 membrane-bounded organelle; GO:0043…	GO:0003824 catalytic activity; GO:0004448 isocitrate dehydrogenase activity; GO:0004449 isocitrate dehydrogenase (NAD+) activity; GO:0016491 oxidoreductase activity; GO:0016614 oxidoreductase activity, acting on CH-OH group of donors; GO:0016616 oxidoreductase activity, acting on the CH-OH group of donors, NAD or NADP as acceptor;	PF00180	Isocitrate/isopropylmalate dehydrogenase	E	KOG0785	Isocitrate dehydrogenase, alpha subunit
A0A1M2V8D1	Aldo_ket_red domain-containing protein OS=Trametes pubescens OX=154538 GN=TRAPUB_5453 PE=4 SV=1	TRAPUB_5453	42.12	15.4	7	4	cytoplasm	K18107	GAAD; L-glyceraldehyde reductase [EC:1.1.1.372]	map00040 Pentose and glucuronate interconversions; map01100 Metabolic pathways				PF00248	Aldo/keto reductase family	S	KOG1577	Aldo/keto reductase family proteins
A0A1M2V8F1	GH131_N domain-containing protein OS=Trametes pubescens OX=154538 GN=TRAPUB_5446 PE=4 SV=1	TRAPUB_5446	33.768	14.3	4	3	extracellular
A0A1M2V8K5	Tripeptidyl-peptidase SED1 OS=Trametes pubescens OX=154538 GN=TRAPUB_5447 PE=4 SV=1	TRAPUB_5447	63.674	2.4	1	1	extracellular	K01279	TPP1, CLN2; tripeptidyl-peptidase I [EC:3.4.14.9]					PF09286	Pro-kumamolisin, activation domain
A0A1M2V8Q1	Lignin peroxidase OS=Trametes pubescens OX=154538 GN=TRAPUB_5320 PE=3 SV=1	TRAPUB_5320	39.709	21.8	6	1	extracellular	K23515	LPO; lignin peroxidase [EC:1.11.1.14]					PF00141	Peroxidase
A0A1M2V8R9	GFO_IDH_MocA domain-containing protein(predicted) OS=Trametes pubescens OX=154538 GN=TRAPUB_5276 PE=4 SV=1	TRAPUB_5276	39.065	3.3	1	1	cytoplasm				GO:0006139 nucleobase-containing compound metabolic process; GO:0006725 cellular aromatic compound metabolic process; GO:0006732 coenzyme metabolic process; GO:0006733 oxidoreduction coenzyme metabolic process; GO:0006739 NADP metabolic process; GO:0006740 NADPH regeneration; GO:0006753 nucleoside phosphate metabolic process; GO:0006793 phosphorus metabolic process; GO:0006796 phosphate-containin…	GO:0005622 intracellular; GO:0005623 cell; GO:0005634 nucleus; GO:0005737 cytoplasm; GO:0043226 organelle; GO:0043227 membrane-bounded organelle; GO:0043229 intracellular organelle; GO:0043231 intracellular membrane-bounded organelle;	GO:0003824 catalytic activity; GO:0016491 oxidoreductase activity;			S	KOG2742	Predicted oxidoreductase
A0A1M2V8Y7	Aminopeptidase OS=Trametes pubescens OX=154538 GN=TRAPUB_5240 PE=3 SV=1	TRAPUB_5240	97.605	2.7	2	2	peroxisome	K13721	APE2; aminopeptidase 2 [EC:3.4.11.-]		GO:0005975 carbohydrate metabolic process; GO:0005976 polysaccharide metabolic process; GO:0005977 glycogen metabolic process; GO:0006073 cellular glucan metabolic process; GO:0006091 generation of precursor metabolites and energy; GO:0006112 energy reserve metabolic process; GO:0006508 proteolysis; GO:0006518 peptide metabolic process; GO:0006807 nitrogen compound metabolic process; GO:0008104 p…	GO:0000322 storage vacuole; GO:0000323 lytic vacuole; GO:0000324 fungal-type vacuole; GO:0000328 fungal-type vacuole lumen; GO:0005576 extracellular region; GO:0005618 cell wall; GO:0005622 intracellular; GO:0005623 cell; GO:0005634 nucleus; GO:0005737 cytoplasm; GO:0005739 mitochondrion; GO:0005768 endosome; GO:0005770 late endosome; GO:0005771 multivesicular body; GO:0005773 vacuole; GO:0005775…	GO:0003824 catalytic activity; GO:0004177 aminopeptidase activity; GO:0005488 binding; GO:0008233 peptidase activity; GO:0008235 metalloexopeptidase activity; GO:0008236 serine-type peptidase activity; GO:0008237 metallopeptidase activity; GO:0008238 exopeptidase activity; GO:0008270 zinc ion binding; GO:0016787 hydrolase activity; GO:0017171 serine hydrolase activity; GO:0033218 amide binding; G…	PF01433; PF11838	Peptidase family M1; Domain of unknown function (DUF3358)	E	KOG1046	Puromycin-sensitive aminopeptidase and related aminopeptidases
A0A1M2V8Z1	DUF1793-domain-containing protein(predicted) OS=Trametes pubescens OX=154538 GN=TRAPUB_5165 PE=4 SV=1	TRAPUB_5165	74.913	15.8	8	5	extracellular							PF08760	Domain of unknown function (DUF1793)
A0A1Y2ICI8	Amine oxidase OS=Trametes coccinea BRFM310 OX=1353009 GN=PYCCODRAFT_1375893 PE=3 SV=1	PYCCODRAFT_1375893	74.641	4.6	2	1	mitochondria	K00276	AOC3, AOC2, tynA; primary-amine oxidase [EC:1.4.3.21]	map00260 Glycine, serine and threonine metabolism; map00350 Tyrosine metabolism; map00360 Phenylalanine metabolism; map00410 beta-Alanine metabolism; map01100 Metabolic pathways; map01110 Biosynthesis of secondary metabolites	GO:0006807 nitrogen compound metabolic process; GO:0006873 cellular ion homeostasis; GO:0006875 cellular metal ion homeostasis; GO:0006878 cellular copper ion homeostasis; GO:0008152 metabolic process; GO:0009056 catabolic process; GO:0009308 amine metabolic process; GO:0009310 amine catabolic process; GO:0009636 response to toxic substance; GO:0009987 cellular process; GO:0019725 cellular homeos…	GO:0005622 intracellular; GO:0005623 cell; GO:0005737 cytoplasm; GO:0042763 intracellular immature spore; GO:0042764 ascospore-type prospore;	GO:0003824 catalytic activity; GO:0005488 binding; GO:0005507 copper ion binding; GO:0008131 primary amine oxidase activity; GO:0016491 oxidoreductase activity; GO:0016638 oxidoreductase activity, acting on the CH-NH2 group of donors; GO:0016641 oxidoreductase activity, acting on the CH-NH2 group of donors, oxygen as acceptor; GO:0043167 ion binding; GO:0043169 cation binding; GO:0046872 metal io…	PF02727; PF02728; PF01179	Copper amine oxidase, N2 domain; Copper amine oxidase, N3 domain; Copper amine oxidase, enzyme domain	Q	KOG1186	Copper amine oxidase
A0A1M2V9A3	60S ribosomal protein L9-B OS=Trametes pubescens OX=154538 GN=TRAPUB_5174 PE=3 SV=1	TRAPUB_5174	21.474	16.8	3	2	cytoplasm,nucleus	K02940	RP-L9e, RPL9; large subunit ribosomal protein L9e	map03010 Ribosome	GO:0002181 cytoplasmic translation; GO:0006412 translation; GO:0006518 peptide metabolic process; GO:0006807 nitrogen compound metabolic process; GO:0008152 metabolic process; GO:0009058 biosynthetic process; GO:0009059 macromolecule biosynthetic process; GO:0009987 cellular process; GO:0010467 gene expression; GO:0019538 protein metabolic process; GO:0034641 cellular nitrogen compound metabolic …	GO:0005622 intracellular; GO:0005623 cell; GO:0005737 cytoplasm; GO:0005829 cytosol; GO:0005840 ribosome; GO:0015934 large ribosomal subunit; GO:0022625 cytosolic large ribosomal subunit; GO:0022626 cytosolic ribosome; GO:0032991 protein-containing complex; GO:0043226 organelle; GO:0043228 non-membrane-bounded organelle; GO:0043229 intracellular organelle; GO:0043232 intracellular non-membrane-bo…	GO:0003676 nucleic acid binding; GO:0003723 RNA binding; GO:0003735 structural constituent of ribosome; GO:0005198 structural molecule activity; GO:0005488 binding; GO:0097159 organic cyclic compound binding; GO:1901363 heterocyclic compound binding;	PF00347	Ribosomal protein L6	J	KOG3255	60S ribosomal protein L9
A0A1M2V9D5	5-methyltetrahydropteroyltriglutamate--homocysteine S-methyltransferase OS=Trametes pubescens OX=154538 GN=TRAPUB_5178 PE=3 SV=1	TRAPUB_5178	84.58	15.7	10	7	mitochondria	K00549	metE; 5-methyltetrahydropteroyltriglutamate--homocysteine methyltransferase [EC:2.1.1.14]	map00270 Cysteine and methionine metabolism; map00450 Selenocompound metabolism; map01100 Metabolic pathways; map01110 Biosynthesis of secondary metabolites; map01230 Biosynthesis of amino acids	GO:0000096 sulfur amino acid metabolic process; GO:0000097 sulfur amino acid biosynthetic process; GO:0006082 organic acid metabolic process; GO:0006139 nucleobase-containing compound metabolic process; GO:0006144 purine nucleobase metabolic process; GO:0006520 cellular amino acid metabolic process; GO:0006534 cysteine metabolic process; GO:0006555 methionine metabolic process; GO:0006725 cellula…	GO:0005576 extracellular region; GO:0005618 cell wall; GO:0005622 intracellular; GO:0005623 cell; GO:0005634 nucleus; GO:0005737 cytoplasm; GO:0005829 cytosol; GO:0005886 plasma membrane; GO:0009277 fungal-type cell wall; GO:0009986 cell surface; GO:0016020 membrane; GO:0030312 external encapsulating structure; GO:0030446 hyphal cell wall; GO:0031012 extracellular matrix; GO:0043226 organelle; GO…	GO:0003824 catalytic activity; GO:0003871 5-methyltetrahydropteroyltriglutamate-homocysteine S-methyltransferase activity; GO:0005488 binding; GO:0008168 methyltransferase activity; GO:0008172 S-methyltransferase activity; GO:0008270 zinc ion binding; GO:0008705 methionine synthase activity; GO:0016740 transferase activity; GO:0016741 transferase activity, transferring one-carbon groups; GO:00420…	PF08267; PF01717	Cobalamin-independent synthase, N-terminal domain; Cobalamin-independent synthase, Catalytic domain	E	KOG2263	Methionine synthase II (cobalamin-independent)
A0A1M2V9H7	Dynein light chain OS=Trametes pubescens OX=154538 GN=TRAPUB_5025 PE=3 SV=1	TRAPUB_5025	12.135	11.9	1	1	cytoplasm	K10418	DYNLL; dynein light chain LC8-type		GO:0000003 reproduction; GO:0000226 microtubule cytoskeleton organization; GO:0000278 mitotic cell cycle; GO:0000280 nuclear division; GO:0000743 nuclear migration involved in conjugation with cellular fusion; GO:0000746 conjugation; GO:0000747 conjugation with cellular fusion; GO:0003006 developmental process involved in reproduction; GO:0006810 transport; GO:0006928 movement of cell or subcellu…	GO:0005622 intracellular; GO:0005623 cell; GO:0005634 nucleus; GO:0005737 cytoplasm; GO:0005815 microtubule organizing center; GO:0005816 spindle pole body; GO:0005856 cytoskeleton; GO:0005868 cytoplasmic dynein complex; GO:0005874 microtubule; GO:0005875 microtubule associated complex; GO:0005881 cytoplasmic microtubule; GO:0015630 microtubule cytoskeleton; GO:0030286 dynein complex; GO:0031974 …	GO:0005488 binding; GO:0005515 protein binding; GO:0008092 cytoskeletal protein binding; GO:0045505 dynein intermediate chain binding; GO:0051959 dynein light intermediate chain binding;	PF01221	Dynein light chain type 1	Z	KOG3430	Dynein light chain type 1
A0A1M2V9I2	Aryl-alcohol dehydrogenase [NADP(+)] OS=Trametes pubescens OX=154538 GN=TRAPUB_5137 PE=3 SV=1	TRAPUB_5137	49.965	6.6	2	1	mitochondria				GO:0006081 cellular aldehyde metabolic process; GO:0008152 metabolic process; GO:0009058 biosynthetic process; GO:0009987 cellular process; GO:0019748 secondary metabolic process; GO:0044237 cellular metabolic process; GO:0044550 secondary metabolite biosynthetic process; GO:0055114 oxidation-reduction process; GO:0071704 organic substance metabolic process; GO:1900558 austinol metabolic process;…		GO:0003824 catalytic activity; GO:0016491 oxidoreductase activity; GO:0016614 oxidoreductase activity, acting on CH-OH group of donors; GO:0016616 oxidoreductase activity, acting on the CH-OH group of donors, NAD or NADP as acceptor; GO:0018456 aryl-alcohol dehydrogenase (NAD+) activity;	PF00248	Aldo/keto reductase family	C	KOG1575	Voltage-gated shaker-like K+ channel, subunit beta/KCNAB
A0A1M2V9K2	UDP-glucose 6-dehydrogenase (Fragment) OS=Trametes pubescens OX=154538 GN=TRAPUB_5059 PE=3 SV=1	TRAPUB_5059	49.994	12	5	2	cytoplasm	K00012	UGDH, ugd; UDPglucose 6-dehydrogenase [EC:1.1.1.22]	map00040 Pentose and glucuronate interconversions; map00053 Ascorbate and aldarate metabolism; map00520 Amino sugar and nucleotide sugar metabolism; map01100 Metabolic pathways				PF03721; PF00984; PF03720	UDP-glucose/GDP-mannose dehydrogenase family, NAD binding domain; UDP-glucose/GDP-mannose dehydrogenase family, central domain; UDP-glucose/GDP-mannose dehydrogenase family, UDP binding domain	GT	KOG2666	UDP-glucose/GDP-mannose dehydrogenase
A0A1M2V9P0	Mitochondrial phosphate carrier protein 3, mitochondrial OS=Trametes pubescens OX=154538 GN=TRAPUB_5010 PE=3 SV=1	TRAPUB_5010	33.83	15.3	4	2	plasma membrane	K15102	SLC25A3, PHC, PIC; solute carrier family 25 (mitochondrial phosphate transporter), member 3		GO:0000041 transition metal ion transport; GO:0006810 transport; GO:0006811 ion transport; GO:0006812 cation transport; GO:0006817 phosphate ion transport; GO:0006820 anion transport; GO:0006825 copper ion transport; GO:0006839 mitochondrial transport; GO:0006873 cellular ion homeostasis; GO:0006875 cellular metal ion homeostasis; GO:0006878 cellular copper ion homeostasis; GO:0009987 cellular pr…	GO:0005622 intracellular; GO:0005623 cell; GO:0005737 cytoplasm; GO:0005739 mitochondrion; GO:0005740 mitochondrial envelope; GO:0005743 mitochondrial inner membrane; GO:0016020 membrane; GO:0016021 integral component of membrane; GO:0019866 organelle inner membrane; GO:0031090 organelle membrane; GO:0031224 intrinsic component of membrane; GO:0031966 mitochondrial membrane; GO:0031967 organelle …	GO:0005215 transporter activity; GO:0005315 inorganic phosphate transmembrane transporter activity; GO:0008509 anion transmembrane transporter activity; GO:0015075 ion transmembrane transporter activity; GO:0015103 inorganic anion transmembrane transporter activity; GO:0015114 phosphate ion transmembrane transporter activity; GO:0015291 secondary active transmembrane transporter activity; GO:0015…			C	KOG0767	Mitochondrial phosphate carrier protein
A0A1M2V9P4	Uncharacterized protein (Fragment) OS=Trametes pubescens OX=154538 GN=TRAPUB_4895 PE=4 SV=1	TRAPUB_4895	27.684	8.4	1	1	nucleus
A0A1M2V9S2	Carboxylic ester hydrolase OS=Trametes pubescens OX=154538 GN=TRAPUB_5009 PE=3 SV=1	TRAPUB_5009	60.178	9.6	3	1	extracellular							PF00135	Carboxylesterase family	G	KOG4389	Acetylcholinesterase/Butyrylcholinesterase
A0A1M2VA28	Alcohol oxidase 1 OS=Trametes pubescens OX=154538 GN=TRAPUB_4862 PE=3 SV=1	TRAPUB_4862	69.617	20	10	1	cytoplasm	K17066	MOX; alcohol oxidase [EC:1.1.3.13]	map00680 Methane metabolism; map01100 Metabolic pathways; map01200 Carbon metabolism				PF00732; PF05199	GMC oxidoreductase; GMC oxidoreductase	E	KOG1238	Glucose dehydrogenase/choline dehydrogenase/mandelonitrile lyase (GMC oxidoreductase family)
A0A1M2VA54	Calcium-binding mitochondrial carrier protein Aralar1 OS=Trametes pubescens OX=154538 GN=TRAPUB_4712 PE=3 SV=1	TRAPUB_4712	63.054	3.5	2	1	mitochondria	K15105	SLC25A12_13, AGC; solute carrier family 25 (mitochondrial aspartate/glutamate transporter), member 12/13		GO:0003333 amino acid transmembrane transport; GO:0006091 generation of precursor metabolites and energy; GO:0006807 nitrogen compound metabolic process; GO:0006810 transport; GO:0006811 ion transport; GO:0006820 anion transport; GO:0006835 dicarboxylic acid transport; GO:0006836 neurotransmitter transport; GO:0006839 mitochondrial transport; GO:0006855 drug transmembrane transport; GO:0006865 am…	GO:0005622 intracellular; GO:0005623 cell; GO:0005737 cytoplasm; GO:0005739 mitochondrion; GO:0005740 mitochondrial envelope; GO:0005743 mitochondrial inner membrane; GO:0016020 membrane; GO:0016021 integral component of membrane; GO:0019866 organelle inner membrane; GO:0031090 organelle membrane; GO:0031224 intrinsic component of membrane; GO:0031966 mitochondrial membrane; GO:0031967 organelle …	GO:0005215 transporter activity; GO:0005310 dicarboxylic acid transmembrane transporter activity; GO:0005313 L-glutamate transmembrane transporter activity; GO:0005326 neurotransmitter transmembrane transporter activity; GO:0005342 organic acid transmembrane transporter activity; GO:0008509 anion transmembrane transporter activity; GO:0008514 organic anion transmembrane transporter activity; GO:0…	PF13833; PF13202; PF13499	EF-hand domain pair; EF hand; EF-hand domain pair	C	KOG0751	Mitochondrial aspartate/glutamate carrier protein Aralar/Citrin (contains EF-hand Ca2+-binding domains)
A0A1M2VA93	DUF2235 domain-containing protein OS=Trametes pubescens OX=154538 GN=TRAPUB_4794 PE=3 SV=1	TRAPUB_4794	57.788	3.7	1	1	nucleus							PF09994	Uncharacterized conserved protein (DUF2235)
A0A1M2VA94	Rab GDP dissociation inhibitor OS=Trametes pubescens OX=154538 GN=TRAPUB_4808 PE=3 SV=1	TRAPUB_4808	50.122	14.9	5	1	cytoplasm	K17255	GDI1_2; Rab GDP dissociation inhibitor		GO:0006810 transport; GO:0006886 intracellular protein transport; GO:0007154 cell communication; GO:0007165 signal transduction; GO:0007264 small GTPase mediated signal transduction; GO:0007265 Ras protein signal transduction; GO:0007275 multicellular organism development; GO:0007399 nervous system development; GO:0008104 protein localization; GO:0009987 cellular process; GO:0010721 negative regu…	GO:0005622 intracellular; GO:0005623 cell; GO:0005737 cytoplasm; GO:0005829 cytosol;	GO:0005092 GDP-dissociation inhibitor activity; GO:0005093 Rab GDP-dissociation inhibitor activity; GO:0030234 enzyme regulator activity; GO:0030695 GTPase regulator activity; GO:0060589 nucleoside-triphosphatase regulator activity; GO:0098772 molecular function regulator;			O	KOG1439	RAB proteins geranylgeranyltransferase component A (RAB escort protein)
A0A1M2VAC0	Inorganic diphosphatase OS=Trametes pubescens OX=154538 GN=TRAPUB_4737 PE=3 SV=1	TRAPUB_4737	33.596	24	6	2	cytoplasm	K01507	ppa; inorganic pyrophosphatase [EC:3.6.1.1]	map00190 Oxidative phosphorylation	GO:0006793 phosphorus metabolic process; GO:0006796 phosphate-containing compound metabolic process; GO:0006950 response to stress; GO:0006970 response to osmotic stress; GO:0008152 metabolic process; GO:0009628 response to abiotic stimulus; GO:0009987 cellular process; GO:0033554 cellular response to stress; GO:0044237 cellular metabolic process; GO:0050896 response to stimulus; GO:0051716 cellu…	GO:0005576 extracellular region; GO:0005618 cell wall; GO:0005622 intracellular; GO:0005623 cell; GO:0005634 nucleus; GO:0005737 cytoplasm; GO:0005829 cytosol; GO:0009277 fungal-type cell wall; GO:0030312 external encapsulating structure; GO:0030446 hyphal cell wall; GO:0031012 extracellular matrix; GO:0043226 organelle; GO:0043227 membrane-bounded organelle; GO:0043229 intracellular organelle; G…	GO:0003824 catalytic activity; GO:0004427 inorganic diphosphatase activity; GO:0016462 pyrophosphatase activity; GO:0016787 hydrolase activity; GO:0016817 hydrolase activity, acting on acid anhydrides; GO:0016818 hydrolase activity, acting on acid anhydrides, in phosphorus-containing anhydrides;	PF00719	Inorganic pyrophosphatase	C	KOG1626	Inorganic pyrophosphatase/Nucleosome remodeling factor, subunit NURF38
A0A1M2VAD5	Alpha-glucosidase OS=Trametes pubescens OX=154538 GN=TRAPUB_4848 PE=3 SV=1	TRAPUB_4848	105.47	9.3	7	6	extracellular	K01187	malZ; alpha-glucosidase [EC:3.2.1.20]	map00052 Galactose metabolism; map00500 Starch and sucrose metabolism; map01100 Metabolic pathways	GO:0000023 maltose metabolic process; GO:0000025 maltose catabolic process; GO:0000272 polysaccharide catabolic process; GO:0005975 carbohydrate metabolic process; GO:0005976 polysaccharide metabolic process; GO:0005984 disaccharide metabolic process; GO:0008152 metabolic process; GO:0009056 catabolic process; GO:0009057 macromolecule catabolic process; GO:0009311 oligosaccharide metabolic proces…	GO:0005576 extracellular region; GO:0005618 cell wall; GO:0005623 cell; GO:0016020 membrane; GO:0030312 external encapsulating structure; GO:0071944 cell periphery;	GO:0003824 catalytic activity; GO:0004553 hydrolase activity, hydrolyzing O-glycosyl compounds; GO:0004558 alpha-1,4-glucosidase activity; GO:0015926 glucosidase activity; GO:0016740 transferase activity; GO:0016757 transferase activity, transferring glycosyl groups; GO:0016758 transferase activity, transferring hexosyl groups; GO:0016787 hydrolase activity; GO:0016798 hydrolase activity, acting …			G	KOG1065	Maltase glucoamylase and related hydrolases, glycosyl hydrolase family 31
A0A1M2VAE5	Fn3_like domain-containing protein OS=Trametes pubescens OX=154538 GN=TRAPUB_4763 PE=3 SV=1	TRAPUB_4763	85.436	9.8	6	3	extracellular	K15920	XYL4; xylan 1,4-beta-xylosidase [EC:3.2.1.37]	map00520 Amino sugar and nucleotide sugar metabolism; map01100 Metabolic pathways	GO:0000272 polysaccharide catabolic process; GO:0005975 carbohydrate metabolic process; GO:0005976 polysaccharide metabolic process; GO:0008152 metabolic process; GO:0009056 catabolic process; GO:0009057 macromolecule catabolic process; GO:0009987 cellular process; GO:0010383 cell wall polysaccharide metabolic process; GO:0010410 hemicellulose metabolic process; GO:0016052 carbohydrate catabolic …	GO:0005576 extracellular region; GO:0005622 intracellular; GO:0005623 cell;	GO:0003824 catalytic activity; GO:0004553 hydrolase activity, hydrolyzing O-glycosyl compounds; GO:0009044 xylan 1,4-beta-xylosidase activity; GO:0016787 hydrolase activity; GO:0016798 hydrolase activity, acting on glycosyl bonds; GO:0097599 xylanase activity;	PF00933; PF01915	Glycosyl hydrolase family 3 N terminal domain; Glycosyl hydrolase family 3 C-terminal domain
A0A1M2VAE6	SGNH_hydro domain-containing protein OS=Trametes pubescens OX=154538 GN=TRAPUB_4844 PE=4 SV=1	TRAPUB_4844	47.085	7.7	3	3	extracellular							PF13472	GDSL-like Lipase/Acylhydrolase family
A0A1M2VAG9	Enolase OS=Trametes pubescens OX=154538 GN=TRAPUB_4842 PE=3 SV=1	TRAPUB_4842	101.1	10.1	5	1	cytoplasm	K01689	ENO, eno; enolase [EC:4.2.1.11]	map00010 Glycolysis / Gluconeogenesis; map00680 Methane metabolism; map01100 Metabolic pathways; map01110 Biosynthesis of secondary metabolites; map01130 Biosynthesis of antibiotics; map01200 Carbon metabolism; map01230 Biosynthesis of amino acids; map03018 RNA degradation	GO:0005975 carbohydrate metabolic process; GO:0005996 monosaccharide metabolic process; GO:0006006 glucose metabolic process; GO:0006007 glucose catabolic process; GO:0006082 organic acid metabolic process; GO:0006090 pyruvate metabolic process; GO:0006091 generation of precursor metabolites and energy; GO:0006094 gluconeogenesis; GO:0006096 glycolytic process; GO:0006139 nucleobase-containing co…	GO:0000015 phosphopyruvate hydratase complex; GO:0000322 storage vacuole; GO:0000323 lytic vacuole; GO:0000324 fungal-type vacuole; GO:0005576 extracellular region; GO:0005618 cell wall; GO:0005622 intracellular; GO:0005623 cell; GO:0005634 nucleus; GO:0005737 cytoplasm; GO:0005739 mitochondrion; GO:0005773 vacuole; GO:0005829 cytosol; GO:0005886 plasma membrane; GO:0009277 fungal-type cell wall;…	GO:0003810 protein-glutamine gamma-glutamyltransferase activity; GO:0003824 catalytic activity; GO:0004634 phosphopyruvate hydratase activity; GO:0005488 binding; GO:0005515 protein binding; GO:0016740 transferase activity; GO:0016746 transferase activity, transferring acyl groups; GO:0016755 transferase activity, transferring amino-acyl groups; GO:0016829 lyase activity; GO:0016835 carbon-oxygen…	PF03952; PF00113	Enolase, N-terminal domain; Enolase, C-terminal TIM barrel domain	G	KOG2670	Enolase
A0A1M2VAH4	Psi-producing oxygenase A OS=Trametes pubescens OX=154538 GN=TRAPUB_4797 PE=4 SV=1	TRAPUB_4797	123.93	9.3	8	4	cytoplasm	K17862	PPOC; linoleate 10R-lipoxygenase [EC:1.13.11.62]	map00591 Linoleic acid metabolism				PF03098	Animal haem peroxidase	S	KOG2408	Peroxidase/oxygenase
A0A1M2VAI0	NodB homology domain-containing protein(predicted) OS=Trametes pubescens OX=154538 GN=TRAPUB_4793 PE=4 SV=1	TRAPUB_4793	55.397	2.9	1	1	extracellular
A0A1M2VAK2	40S ribosomal protein S11-A OS=Trametes pubescens OX=154538 GN=TRAPUB_4474 PE=3 SV=1	TRAPUB_4474	17.606	15.6	2	1	cytoplasm	K02949	RP-S11e, RPS11; small subunit ribosomal protein S11e	map03010 Ribosome	GO:0000028 ribosomal small subunit assembly; GO:0000462 maturation of SSU-rRNA from tricistronic rRNA transcript (SSU-rRNA, 5.8S rRNA, LSU-rRNA); GO:0002181 cytoplasmic translation; GO:0006139 nucleobase-containing compound metabolic process; GO:0006364 rRNA processing; GO:0006396 RNA processing; GO:0006412 translation; GO:0006518 peptide metabolic process; GO:0006725 cellular aromatic compound m…	GO:0005622 intracellular; GO:0005623 cell; GO:0005737 cytoplasm; GO:0005829 cytosol; GO:0005840 ribosome; GO:0015935 small ribosomal subunit; GO:0022626 cytosolic ribosome; GO:0022627 cytosolic small ribosomal subunit; GO:0030684 preribosome; GO:0030686 90S preribosome; GO:0032991 protein-containing complex; GO:0043226 organelle; GO:0043228 non-membrane-bounded organelle; GO:0043229 intracellular…	GO:0003735 structural constituent of ribosome; GO:0005198 structural molecule activity;	PF00366	Ribosomal protein S17	J	KOG1728	40S ribosomal protein S11
A0A1M2VAK4	60S ribosomal protein L21-B OS=Trametes pubescens OX=154538 GN=TRAPUB_4827 PE=3 SV=1	TRAPUB_4827	18.318	5	1	1	mitochondria	K02889	RP-L21e, RPL21; large subunit ribosomal protein L21e	map03010 Ribosome	GO:0002181 cytoplasmic translation; GO:0006412 translation; GO:0006518 peptide metabolic process; GO:0006807 nitrogen compound metabolic process; GO:0008152 metabolic process; GO:0009058 biosynthetic process; GO:0009059 macromolecule biosynthetic process; GO:0009987 cellular process; GO:0010467 gene expression; GO:0019538 protein metabolic process; GO:0034641 cellular nitrogen compound metabolic …	GO:0005622 intracellular; GO:0005623 cell; GO:0005737 cytoplasm; GO:0005829 cytosol; GO:0005840 ribosome; GO:0015934 large ribosomal subunit; GO:0022625 cytosolic large ribosomal subunit; GO:0022626 cytosolic ribosome; GO:0032991 protein-containing complex; GO:0043226 organelle; GO:0043228 non-membrane-bounded organelle; GO:0043229 intracellular organelle; GO:0043232 intracellular non-membrane-bo…	GO:0003735 structural constituent of ribosome; GO:0005198 structural molecule activity;			J	KOG1732	60S ribosomal protein L21
A0A1M2VAM7	Beta-N-acetylhexosaminidase OS=Trametes pubescens OX=154538 GN=TRAPUB_4843 PE=3 SV=1	TRAPUB_4843	74.756	1.7	1	1	extracellular	K12373	HEXA_B; hexosaminidase [EC:3.2.1.52]	map00511 Other glycan degradation; map00513 Various types of N-glycan biosynthesis; map00520 Amino sugar and nucleotide sugar metabolism; map00531 Glycosaminoglycan degradation; map00603 Glycosphingolipid biosynthesis - globo and isoglobo series; map01100 Metabolic pathways				PF02838; PF00728	Glycosyl hydrolase family 20, domain 2; Glycosyl hydrolase family 20, catalytic domain	G	KOG2499	Beta-N-acetylhexosaminidase
A0A1M2VAP0	Lipase_GDSL domain-containing protein(predicted) OS=Trametes pubescens OX=154538 GN=TRAPUB_4680 PE=4 SV=1	TRAPUB_4680	37.01	9.8	3	2	extracellular
A0A1M2VAW1	Chitinase OS=Trametes pubescens OX=154538 GN=TRAPUB_4575 PE=3 SV=1	TRAPUB_4575	34.465	6.7	2	2	extracellular	K01183	E3.2.1.14; chitinase [EC:3.2.1.14]	map00520 Amino sugar and nucleotide sugar metabolism; map01100 Metabolic pathways	GO:0000278 mitotic cell cycle; GO:0000281 mitotic cytokinesis; GO:0000282 cellular bud site selection; GO:0000910 cytokinesis; GO:0000920 septum digestion after cytokinesis; GO:0006022 aminoglycan metabolic process; GO:0006026 aminoglycan catabolic process; GO:0006030 chitin metabolic process; GO:0006032 chitin catabolic process; GO:0006040 amino sugar metabolic process; GO:0006807 nitrogen compo…	GO:0000322 storage vacuole; GO:0000323 lytic vacuole; GO:0000324 fungal-type vacuole; GO:0005576 extracellular region; GO:0005618 cell wall; GO:0005622 intracellular; GO:0005623 cell; GO:0005634 nucleus; GO:0005635 nuclear envelope; GO:0005737 cytoplasm; GO:0005773 vacuole; GO:0005783 endoplasmic reticulum; GO:0005933 cellular bud; GO:0005935 cellular bud neck; GO:0009277 fungal-type cell wall; G…	GO:0003824 catalytic activity; GO:0004553 hydrolase activity, hydrolyzing O-glycosyl compounds; GO:0004568 chitinase activity; GO:0005488 binding; GO:0008061 chitin binding; GO:0008144 drug binding; GO:0008843 endochitinase activity; GO:0016787 hydrolase activity; GO:0016798 hydrolase activity, acting on glycosyl bonds; GO:0097367 carbohydrate derivative binding;	PF00704	Glycosyl hydrolases family 18	M	KOG4701	Chitinase
A0A1M2VAW6	Uncharacterized protein OS=Trametes pubescens OX=154538 GN=TRAPUB_4455 PE=4 SV=1	TRAPUB_4455	9.1491	14.5	1	1	nucleus
A0A1M2VAX4	ADP,ATP carrier protein OS=Trametes pubescens OX=154538 GN=TRAPUB_4526 PE=3 SV=1	TRAPUB_4526	105.93	11	10	2	plasma membrane	K17677	IRC3; ATP-dependent helicase IRC3 [EC:3.6.4.-]		GO:0000002 mitochondrial genome maintenance; GO:0006139 nucleobase-containing compound metabolic process; GO:0006259 DNA metabolic process; GO:0006364 rRNA processing; GO:0006396 RNA processing; GO:0006725 cellular aromatic compound metabolic process; GO:0006807 nitrogen compound metabolic process; GO:0006996 organelle organization; GO:0007005 mitochondrion organization; GO:0008152 metabolic proc…	GO:0005622 intracellular; GO:0005623 cell; GO:0005634 nucleus; GO:0005730 nucleolus; GO:0005737 cytoplasm; GO:0005739 mitochondrion; GO:0005759 mitochondrial matrix; GO:0031974 membrane-enclosed lumen; GO:0031981 nuclear lumen; GO:0043226 organelle; GO:0043227 membrane-bounded organelle; GO:0043228 non-membrane-bounded organelle; GO:0043229 intracellular organelle; GO:0043231 intracellular membra…	GO:0003724 RNA helicase activity; GO:0003824 catalytic activity; GO:0004386 helicase activity; GO:0008094 DNA-dependent ATPase activity; GO:0008186 RNA-dependent ATPase activity; GO:0016462 pyrophosphatase activity; GO:0016787 hydrolase activity; GO:0016817 hydrolase activity, acting on acid anhydrides; GO:0016818 hydrolase activity, acting on acid anhydrides, in phosphorus-containing anhydrides;…
A0A1M2VB02	Chitin deacetylase OS=Trametes pubescens OX=154538 GN=TRAPUB_4556 PE=4 SV=1	TRAPUB_4556	50.331	8.6	3	2	extracellular				GO:0000003 reproduction; GO:0003006 developmental process involved in reproduction; GO:0007049 cell cycle; GO:0009272 fungal-type cell wall biogenesis; GO:0009653 anatomical structure morphogenesis; GO:0009987 cellular process; GO:0010927 cellular component assembly involved in morphogenesis; GO:0016043 cellular component organization; GO:0019953 sexual reproduction; GO:0022402 cell cycle process…	GO:0005618 cell wall; GO:0005619 ascospore wall; GO:0005623 cell; GO:0005628 prospore membrane; GO:0005631 chitosan layer of spore wall; GO:0009277 fungal-type cell wall; GO:0016020 membrane; GO:0030312 external encapsulating structure; GO:0031160 spore wall; GO:0042763 intracellular immature spore; GO:0042764 ascospore-type prospore; GO:0071944 cell periphery;	GO:0003824 catalytic activity; GO:0004099 chitin deacetylase activity; GO:0016787 hydrolase activity; GO:0016810 hydrolase activity, acting on carbon-nitrogen (but not peptide) bonds; GO:0016811 hydrolase activity, acting on carbon-nitrogen (but not peptide) bonds, in linear amides; GO:0019213 deacetylase activity;
A0A1M2VB20	Casein kinase II subunit alpha OS=Trametes pubescens OX=154538 GN=TRAPUB_4576 PE=4 SV=1	TRAPUB_4576	26.856	12.3	2	2	cytoplasm,nucleus	K03097	CSNK2A; casein kinase II subunit alpha [EC:2.7.11.1]	map03008 Ribosome biogenesis in eukaryotes; map04139 Mitophagy - yeast	GO:0000003 reproduction; GO:0000122 negative regulation of transcription by RNA polymerase II; GO:0003006 developmental process involved in reproduction; GO:0006355 regulation of transcription, DNA-templated; GO:0006356 regulation of transcription by RNA polymerase I; GO:0006357 regulation of transcription by RNA polymerase II; GO:0006359 regulation of transcription by RNA polymerase III; GO:0006…	GO:0000228 nuclear chromosome; GO:0000785 chromatin; GO:0000790 nuclear chromatin; GO:0005622 intracellular; GO:0005623 cell; GO:0005634 nucleus; GO:0005694 chromosome; GO:0005730 nucleolus; GO:0005956 protein kinase CK2 complex; GO:0030684 preribosome; GO:0030686 90S preribosome; GO:0031931 TORC1 complex; GO:0031932 TORC2 complex; GO:0031974 membrane-enclosed lumen; GO:0031981 nuclear lumen; GO:…	GO:0000166 nucleotide binding; GO:0003824 catalytic activity; GO:0004672 protein kinase activity; GO:0004674 protein serine/threonine kinase activity; GO:0005488 binding; GO:0005524 ATP binding; GO:0008144 drug binding; GO:0016301 kinase activity; GO:0016740 transferase activity; GO:0016772 transferase activity, transferring phosphorus-containing groups; GO:0016773 phosphotransferase activity, al…	PF00069	Protein kinase domain	T	KOG0668	Casein kinase II, alpha subunit
R7S7Q1	Chitinase OS=Trametes versicolor (strain FP-101664) OX=717944 GN=TRAVEDRAFT_136980 PE=3 SV=1	TRAVEDRAFT_136980	45.176	1.8	1	1	extracellular	K01183	E3.2.1.14; chitinase [EC:3.2.1.14]	map00520 Amino sugar and nucleotide sugar metabolism; map01100 Metabolic pathways				PF00704	Glycosyl hydrolases family 18	G	KOG2806	Chitinase
A0A1M2VBD1	Peptidase A1 domain-containing protein OS=Trametes pubescens OX=154538 GN=TRAPUB_4409 PE=3 SV=1	TRAPUB_4409	54.058	2.9	1	1	extracellular				GO:0006508 proteolysis; GO:0006807 nitrogen compound metabolic process; GO:0008152 metabolic process; GO:0019538 protein metabolic process; GO:0043170 macromolecule metabolic process; GO:0044238 primary metabolic process; GO:0071704 organic substance metabolic process; GO:1901564 organonitrogen compound metabolic process;		GO:0003824 catalytic activity; GO:0004175 endopeptidase activity; GO:0004190 aspartic-type endopeptidase activity; GO:0008233 peptidase activity; GO:0016787 hydrolase activity; GO:0070001 aspartic-type peptidase activity; GO:0070011 peptidase activity, acting on L-amino acid peptides; GO:0140096 catalytic activity, acting on a protein;			O	KOG1339	Aspartyl protease
A0A1M2VBF2	Oxidored_FMN domain-containing protein OS=Trametes pubescens OX=154538 GN=TRAPUB_4336 PE=4 SV=1	TRAPUB_4336	44.454	5.1	2	2	mitochondria							PF00724	NADH:flavin oxidoreductase / NADH oxidase family	C	KOG0134	NADH:flavin oxidoreductase/12-oxophytodienoate reductase
A0A1M2VBJ7	ARM repeat-containing protein(predicted) OS=Trametes pubescens OX=154538 GN=TRAPUB_4253 PE=4 SV=1	TRAPUB_4253	181.5	1	1	1	cytoplasm	K08333	PIK3R4, VPS15; phosphoinositide-3-kinase, regulatory subunit 4 [EC:2.7.11.1]	map04136 Autophagy - other; map04138 Autophagy - yeast	GO:0000011 vacuole inheritance; GO:0006355 regulation of transcription, DNA-templated; GO:0006357 regulation of transcription by RNA polymerase II; GO:0006464 cellular protein modification process; GO:0006468 protein phosphorylation; GO:0006605 protein targeting; GO:0006623 protein targeting to vacuole; GO:0006793 phosphorus metabolic process; GO:0006796 phosphate-containing compound metabolic pr…	GO:0000322 storage vacuole; GO:0000323 lytic vacuole; GO:0000324 fungal-type vacuole; GO:0000329 fungal-type vacuole membrane; GO:0005622 intracellular; GO:0005623 cell; GO:0005634 nucleus; GO:0005635 nuclear envelope; GO:0005643 nuclear pore; GO:0005737 cytoplasm; GO:0005739 mitochondrion; GO:0005768 endosome; GO:0005770 late endosome; GO:0005773 vacuole; GO:0005774 vacuolar membrane; GO:0005942…	GO:0000166 nucleotide binding; GO:0003824 catalytic activity; GO:0004672 protein kinase activity; GO:0004674 protein serine/threonine kinase activity; GO:0005488 binding; GO:0005515 protein binding; GO:0005524 ATP binding; GO:0008144 drug binding; GO:0016301 kinase activity; GO:0016740 transferase activity; GO:0016772 transferase activity, transferring phosphorus-containing groups; GO:0016773 pho…	PF00069	Protein kinase domain	T	KOG1240	Protein kinase containing WD40 repeats
A0A1M2VBN2	40S ribosomal protein S17 OS=Trametes pubescens OX=154538 GN=TRAPUB_4285 PE=4 SV=1	TRAPUB_4285	12.384	23.1	2	1	nucleus	K02962	RP-S17e, RPS17; small subunit ribosomal protein S17e	map03010 Ribosome	GO:0000028 ribosomal small subunit assembly; GO:0002181 cytoplasmic translation; GO:0002182 cytoplasmic translational elongation; GO:0006412 translation; GO:0006414 translational elongation; GO:0006518 peptide metabolic process; GO:0006807 nitrogen compound metabolic process; GO:0006996 organelle organization; GO:0008152 metabolic process; GO:0009058 biosynthetic process; GO:0009059 macromolecule…	GO:0005622 intracellular; GO:0005623 cell; GO:0005737 cytoplasm; GO:0005829 cytosol; GO:0005840 ribosome; GO:0015935 small ribosomal subunit; GO:0022626 cytosolic ribosome; GO:0022627 cytosolic small ribosomal subunit; GO:0032991 protein-containing complex; GO:0043226 organelle; GO:0043228 non-membrane-bounded organelle; GO:0043229 intracellular organelle; GO:0043232 intracellular non-membrane-bo…	GO:0003735 structural constituent of ribosome; GO:0005198 structural molecule activity;			J	KOG0187	40S ribosomal protein S17
A0A1M2VBP0	Glyceraldehyde-3-phosphate dehydrogenase OS=Trametes pubescens OX=154538 GN=TRAPUB_4194 PE=3 SV=1	TRAPUB_4194	38.406	21.4	6	2	cytoplasm	K00134	GAPDH, gapA; glyceraldehyde 3-phosphate dehydrogenase [EC:1.2.1.12]	map00010 Glycolysis / Gluconeogenesis; map01100 Metabolic pathways; map01110 Biosynthesis of secondary metabolites; map01130 Biosynthesis of antibiotics; map01200 Carbon metabolism; map01230 Biosynthesis of amino acids	GO:0001932 regulation of protein phosphorylation; GO:0001934 positive regulation of protein phosphorylation; GO:0005975 carbohydrate metabolic process; GO:0005996 monosaccharide metabolic process; GO:0006006 glucose metabolic process; GO:0006007 glucose catabolic process; GO:0006082 organic acid metabolic process; GO:0006090 pyruvate metabolic process; GO:0006091 generation of precursor metabolit…	GO:0005576 extracellular region; GO:0005618 cell wall; GO:0005622 intracellular; GO:0005623 cell; GO:0005634 nucleus; GO:0005737 cytoplasm; GO:0005739 mitochondrion; GO:0005811 lipid droplet; GO:0005829 cytosol; GO:0005886 plasma membrane; GO:0009277 fungal-type cell wall; GO:0016020 membrane; GO:0030312 external encapsulating structure; GO:0032991 protein-containing complex; GO:0043226 organelle…	GO:0003676 nucleic acid binding; GO:0003682 chromatin binding; GO:0003723 RNA binding; GO:0003824 catalytic activity; GO:0004365 glyceraldehyde-3-phosphate dehydrogenase (NAD+) (phosphorylating) activity; GO:0005488 binding; GO:0016491 oxidoreductase activity; GO:0016620 oxidoreductase activity, acting on the aldehyde or oxo group of donors, NAD or NADP as acceptor; GO:0016903 oxidoreductase acti…	PF00044; PF02800	Glyceraldehyde 3-phosphate dehydrogenase, NAD binding domain; Glyceraldehyde 3-phosphate dehydrogenase, C-terminal domain	G	KOG0657	Glyceraldehyde 3-phosphate dehydrogenase
A0A1M2VBR7	40S ribosomal protein S8 OS=Trametes pubescens OX=154538 GN=TRAPUB_4225 PE=3 SV=1	TRAPUB_4225	24.055	17.4	3	1	nucleus	K02995	RP-S8e, RPS8; small subunit ribosomal protein S8e	map03010 Ribosome	GO:0000462 maturation of SSU-rRNA from tricistronic rRNA transcript (SSU-rRNA, 5.8S rRNA, LSU-rRNA); GO:0002181 cytoplasmic translation; GO:0002182 cytoplasmic translational elongation; GO:0006139 nucleobase-containing compound metabolic process; GO:0006364 rRNA processing; GO:0006396 RNA processing; GO:0006412 translation; GO:0006414 translational elongation; GO:0006518 peptide metabolic process…	GO:0005622 intracellular; GO:0005623 cell; GO:0005737 cytoplasm; GO:0005829 cytosol; GO:0005840 ribosome; GO:0015935 small ribosomal subunit; GO:0022626 cytosolic ribosome; GO:0022627 cytosolic small ribosomal subunit; GO:0030684 preribosome; GO:0030686 90S preribosome; GO:0032991 protein-containing complex; GO:0043226 organelle; GO:0043228 non-membrane-bounded organelle; GO:0043229 intracellular…	GO:0003735 structural constituent of ribosome; GO:0005198 structural molecule activity;			J	KOG3283	40S ribosomal protein S8
A0A1M2VBS5	Beta-xylanase OS=Trametes pubescens OX=154538 GN=TRAPUB_4103 PE=3 SV=1	TRAPUB_4103	37.478	5.4	1	1	extracellular	K01181	E3.2.1.8, xynA; endo-1,4-beta-xylanase [EC:3.2.1.8]
A0A1M2VBT8	Lipase 1 OS=Trametes pubescens OX=154538 GN=TRAPUB_4113 PE=3 SV=1	TRAPUB_4113	19.703	7.1	1	1	extracellular							PF00135	Carboxylesterase family	G	KOG4389	Acetylcholinesterase/Butyrylcholinesterase
A0A1M2VBV7	Versatile peroxidase VPL1 OS=Trametes pubescens OX=154538 GN=TRAPUB_4133 PE=3 SV=1	TRAPUB_4133	38.411	19.2	7	5	extracellular	K20205	mpn; manganese peroxidase [EC:1.11.1.13]			GO:0005576 extracellular region;		PF00141	Peroxidase
A0A1M2VC48	40S ribosomal protein S2 OS=Trametes pubescens OX=154538 GN=TRAPUB_4172 PE=3 SV=1	TRAPUB_4172	28.397	23.2	4	4	mitochondria	K02981	RP-S2e, RPS2; small subunit ribosomal protein S2e	map03010 Ribosome	GO:0002181 cytoplasmic translation; GO:0006403 RNA localization; GO:0006405 RNA export from nucleus; GO:0006407 rRNA export from nucleus; GO:0006412 translation; GO:0006417 regulation of translation; GO:0006450 regulation of translational fidelity; GO:0006518 peptide metabolic process; GO:0006611 protein export from nucleus; GO:0006807 nitrogen compound metabolic process; GO:0006810 transport; GO…	GO:0005622 intracellular; GO:0005623 cell; GO:0005737 cytoplasm; GO:0005829 cytosol; GO:0005840 ribosome; GO:0015935 small ribosomal subunit; GO:0022626 cytosolic ribosome; GO:0022627 cytosolic small ribosomal subunit; GO:0030684 preribosome; GO:0032040 small-subunit processome; GO:0032991 protein-containing complex; GO:0043226 organelle; GO:0043228 non-membrane-bounded organelle; GO:0043229 intr…	GO:0003676 nucleic acid binding; GO:0003723 RNA binding; GO:0003735 structural constituent of ribosome; GO:0005198 structural molecule activity; GO:0005488 binding; GO:0019843 rRNA binding; GO:0070181 small ribosomal subunit rRNA binding; GO:0097159 organic cyclic compound binding; GO:1901363 heterocyclic compound binding;	PF00333; PF03719	Ribosomal protein S5, N-terminal domain; Ribosomal protein S5, C-terminal domain	J	KOG0877	40S ribosomal protein S2/30S ribosomal protein S5
A0A1M2VC62	Rhamnolipids biosynthesis 3-oxoacyl-[acyl-carrier-protein] reductase OS=Trametes pubescens OX=154538 GN=TRAPUB_4071 PE=4 SV=1	TRAPUB_4071	33.548	6.3	1	1	extracellular							PF00106	short chain dehydrogenase	Q	KOG0725	Reductases with broad range of substrate specificities
A0A1M2VC66	Superoxide dismutase OS=Trametes pubescens OX=154538 GN=TRAPUB_4003 PE=3 SV=1	TRAPUB_4003	22.545	8.3	2	2	cytoplasm	K04564	SOD2; superoxide dismutase, Fe-Mn family [EC:1.15.1.1]	map04146 Peroxisome; map04213 Longevity regulating pathway - multiple species				PF00081; PF02777	Iron/manganese superoxide dismutases, alpha-hairpin domain; Iron/manganese superoxide dismutases, C-terminal domain	P	KOG0876	Manganese superoxide dismutase
A0A1M2VCD5	3-hydroxybenzoate 6-hydroxylase 1 OS=Trametes pubescens OX=154538 GN=TRAPUB_3972 PE=4 SV=1	TRAPUB_3972	52.362	4.8	1	1	plasma membrane	K00480	E1.14.13.1; salicylate hydroxylase [EC:1.14.13.1]	map01100 Metabolic pathways						C	KOG2614	Kynurenine 3-monooxygenase and related flavoprotein monooxygenases
A0A1M2VCF4	Dyp-decolorizing peroxidase 2 OS=Trametes pubescens OX=154538 GN=TRAPUB_3943 PE=4 SV=1	TRAPUB_3943	53.409	3.5	1	1	nucleus							PF04261	Dyp-type peroxidase family
A0A1M2VCH9	GH16 domain-containing protein OS=Trametes pubescens OX=154538 GN=TRAPUB_3981 PE=4 SV=1	TRAPUB_3981	36.351	9.2	3	3	extracellular							PF00722	Glycosyl hydrolases family 16
A0A1M2VCK3	Glucan endo-1,3-alpha-glucosidase agn1 OS=Trametes pubescens OX=154538 GN=TRAPUB_3949 PE=4 SV=1	TRAPUB_3949	48.073	6.9	3	3	extracellular	K08254	E3.2.1.59; glucan endo-1,3-alpha-glucosidase [EC:3.2.1.59]
A0A1M2VCK8	Glyoxalase I OS=Trametes pubescens OX=154538 GN=TRAPUB_3920 PE=3 SV=1	TRAPUB_3920	15.658	20.7	3	2	cytoplasm	K01759	GLO1, gloA; lactoylglutathione lyase [EC:4.4.1.5]	map00620 Pyruvate metabolism; map01100 Metabolic pathways	GO:0006081 cellular aldehyde metabolic process; GO:0006082 organic acid metabolic process; GO:0006089 lactate metabolic process; GO:0006518 peptide metabolic process; GO:0006575 cellular modified amino acid metabolic process; GO:0006749 glutathione metabolic process; GO:0006790 sulfur compound metabolic process; GO:0006807 nitrogen compound metabolic process; GO:0006950 response to stress; GO:000…	GO:0005622 intracellular; GO:0005623 cell; GO:0005634 nucleus; GO:0005737 cytoplasm; GO:0043226 organelle; GO:0043227 membrane-bounded organelle; GO:0043229 intracellular organelle; GO:0043231 intracellular membrane-bounded organelle;	GO:0003824 catalytic activity; GO:0004462 lactoylglutathione lyase activity; GO:0005488 binding; GO:0008270 zinc ion binding; GO:0016829 lyase activity; GO:0016846 carbon-sulfur lyase activity; GO:0043167 ion binding; GO:0043169 cation binding; GO:0046872 metal ion binding; GO:0046914 transition metal ion binding;	PF00903	Glyoxalase/Bleomycin resistance protein/Dioxygenase superfamily	G	KOG2944	Glyoxalase
A0A1M2VCL2	Lipase OS=Trametes pubescens OX=154538 GN=TRAPUB_3931 PE=3 SV=1	TRAPUB_3931	28.283	3	1	1	extracellular									I	KOG4569	Predicted lipase
A0A1M2VCM9	Dye-decolorizing peroxidase msp1 OS=Trametes pubescens OX=154538 GN=TRAPUB_3947 PE=4 SV=1	TRAPUB_3947	52.232	2.9	1	1	cytoplasm
A0A1M2VCQ6	NADH dehydrogenase [ubiquinone] 1 alpha subcomplex subunit 13 OS=Trametes pubescens OX=154538 GN=TRAPUB_3795 PE=3 SV=1	TRAPUB_3795	13.02	11.2	1	1	cytoplasm	K11353	NDUFA13; NADH dehydrogenase (ubiquinone) 1 alpha subcomplex subunit 13	map00190 Oxidative phosphorylation; map01100 Metabolic pathways						CD	KOG3300	NADH:ubiquinone oxidoreductase, B16.6 subunit/cell death-regulatory protein
A0A1M2VCS2	Glutamate carboxypeptidase 2 OS=Trametes pubescens OX=154538 GN=TRAPUB_3764 PE=3 SV=1	TRAPUB_3764	91.733	8.3	4	4	cytoplasm	K01301	NAALAD; N-acetylated-alpha-linked acidic dipeptidase [EC:3.4.17.21]		GO:0006605 protein targeting; GO:0006623 protein targeting to vacuole; GO:0006810 transport; GO:0006886 intracellular protein transport; GO:0007034 vacuolar transport; GO:0008104 protein localization; GO:0015031 protein transport; GO:0015833 peptide transport; GO:0033036 macromolecule localization; GO:0033365 protein localization to organelle; GO:0034613 cellular protein localization; GO:0042886 …	GO:0005622 intracellular; GO:0005623 cell; GO:0005737 cytoplasm; GO:0005783 endoplasmic reticulum; GO:0012505 endomembrane system; GO:0043226 organelle; GO:0043227 membrane-bounded organelle; GO:0043229 intracellular organelle; GO:0043231 intracellular membrane-bounded organelle;		PF04253	Transferrin receptor-like dimerisation domain	OP	KOG2195	Transferrin receptor and related proteins containing the protease-associated (PA) domain
A0A1M2VCT0	3-isopropylmalate dehydrogenase OS=Trametes pubescens OX=154538 GN=TRAPUB_3774 PE=3 SV=1	TRAPUB_3774	40.28	5.5	2	1	cytoplasm	K00052	leuB, IMDH; 3-isopropylmalate dehydrogenase [EC:1.1.1.85]	map00290 Valine, leucine and isoleucine biosynthesis; map00660 C5-Branched dibasic acid metabolism; map01100 Metabolic pathways; map01110 Biosynthesis of secondary metabolites; map01210 2-Oxocarboxylic acid metabolism; map01230 Biosynthesis of amino acids	GO:0005975 carbohydrate metabolic process; GO:0006081 cellular aldehyde metabolic process; GO:0006082 organic acid metabolic process; GO:0006097 glyoxylate cycle; GO:0006520 cellular amino acid metabolic process; GO:0006551 leucine metabolic process; GO:0006807 nitrogen compound metabolic process; GO:0008152 metabolic process; GO:0008652 cellular amino acid biosynthetic process; GO:0009058 biosyn…	GO:0005622 intracellular; GO:0005623 cell; GO:0005737 cytoplasm; GO:0005829 cytosol;	GO:0003824 catalytic activity; GO:0003862 3-isopropylmalate dehydrogenase activity; GO:0016491 oxidoreductase activity; GO:0016614 oxidoreductase activity, acting on CH-OH group of donors; GO:0016616 oxidoreductase activity, acting on the CH-OH group of donors, NAD or NADP as acceptor;	PF00180	Isocitrate/isopropylmalate dehydrogenase	E	KOG0786	3-isopropylmalate dehydrogenase
A0A1M2VCW0	Arabinogalactan endo-beta-1,4-galactanase OS=Trametes pubescens OX=154538 GN=TRAPUB_3807 PE=3 SV=1	TRAPUB_3807	75.224	5	2	1	extracellular	K18798	AFG1, LACE1; peroxisome-assembly ATPase [EC:3.6.4.7]		GO:0006508 proteolysis; GO:0006515 protein quality control for misfolded or incompletely synthesized proteins; GO:0006605 protein targeting; GO:0006625 protein targeting to peroxisome; GO:0006807 nitrogen compound metabolic process; GO:0006810 transport; GO:0006886 intracellular protein transport; GO:0006950 response to stress; GO:0006979 response to oxidative stress; GO:0006996 organelle organiz…	GO:0005622 intracellular; GO:0005623 cell; GO:0005737 cytoplasm; GO:0005739 mitochondrion; GO:0005740 mitochondrial envelope; GO:0005743 mitochondrial inner membrane; GO:0016020 membrane; GO:0019866 organelle inner membrane; GO:0031090 organelle membrane; GO:0031966 mitochondrial membrane; GO:0031967 organelle envelope; GO:0031975 envelope; GO:0043226 organelle; GO:0043227 membrane-bounded organe…	GO:0003824 catalytic activity; GO:0016462 pyrophosphatase activity; GO:0016787 hydrolase activity; GO:0016817 hydrolase activity, acting on acid anhydrides; GO:0016818 hydrolase activity, acting on acid anhydrides, in phosphorus-containing anhydrides; GO:0016887 ATPase activity; GO:0017111 nucleoside-triphosphatase activity;	PF07745	Glycosyl hydrolase family 53	O	KOG2383	Predicted ATPase
A0A1M2VCW1	Thioredoxin-like_fold domain-containing protein OS=Trametes pubescens OX=154538 GN=TRAPUB_3855 PE=4 SV=1	TRAPUB_3855	22.849	23.3	3	2	cytoplasm							PF13462	Thioredoxin
A0A1M2VCY5	Transporter(predicted) OS=Trametes pubescens OX=154538 GN=TRAPUB_3834 PE=4 SV=1	TRAPUB_3834	7.5548	18.2	1	1	mitochondria	K02269	COX7; cytochrome c oxidase subunit 7	map00190 Oxidative phosphorylation; map01100 Metabolic pathways
A0A1M2VCZ1	Glycoside hydrolase family 28 protein(predicted) OS=Trametes pubescens OX=154538 GN=TRAPUB_3751 PE=3 SV=1	TRAPUB_3751	42.923	11	3	2	cytoplasm	K01213	E3.2.1.67; galacturan 1,4-alpha-galacturonidase [EC:3.2.1.67]	map00040 Pentose and glucuronate interconversions; map01100 Metabolic pathways				PF00295	Glycosyl hydrolases family 28
A0A1M2VD23	Cytochrome b2, mitochondrial OS=Trametes pubescens OX=154538 GN=TRAPUB_3703 PE=3 SV=1	TRAPUB_3703	48.492	19	5	2	cytoplasm	K00101	lldD; L-lactate dehydrogenase (cytochrome) [EC:1.1.2.3]	map00620 Pyruvate metabolism; map01100 Metabolic pathways				PF01070	FMN-dependent dehydrogenase	C	KOG0538	Glycolate oxidase
A0A1M2VDI4	NADH-cytochrome b5 reductase OS=Trametes pubescens OX=154538 GN=TRAPUB_3568 PE=3 SV=1	TRAPUB_3568	35.85	12.8	3	1	mitochondria	K00326	E1.6.2.2; cytochrome-b5 reductase [EC:1.6.2.2]	map00520 Amino sugar and nucleotide sugar metabolism				PF00970; PF00175	Oxidoreductase FAD-binding domain; Oxidoreductase NAD-binding domain	C	KOG0534	NADH-cytochrome b-5 reductase
A0A1M2VDV5	Chanoclavine-I aldehyde reductase OS=Trametes pubescens OX=154538 GN=TRAPUB_3361 PE=4 SV=1	TRAPUB_3361	40.616	12.8	4	3	cytoplasm	K00354	E1.6.99.1; NADPH2 dehydrogenase [EC:1.6.99.1]		GO:0006807 nitrogen compound metabolic process; GO:0008152 metabolic process; GO:0009058 biosynthetic process; GO:0009636 response to toxic substance; GO:0009709 terpenoid indole alkaloid biosynthetic process; GO:0009820 alkaloid metabolic process; GO:0009821 alkaloid biosynthetic process; GO:0009987 cellular process; GO:0019748 secondary metabolic process; GO:0034641 cellular nitrogen compound m…		GO:0003824 catalytic activity; GO:0016491 oxidoreductase activity; GO:0016645 oxidoreductase activity, acting on the CH-NH group of donors; GO:0016646 oxidoreductase activity, acting on the CH-NH group of donors, NAD or NADP as acceptor;	PF00724	NADH:flavin oxidoreductase / NADH oxidase family	C	KOG0134	NADH:flavin oxidoreductase/12-oxophytodienoate reductase
A0A1M2VDY5	Succinate--CoA ligase [ADP-forming] subunit beta, mitochondrial OS=Trametes pubescens OX=154538 GN=TRAPUB_3407 PE=3 SV=1	TRAPUB_3407	44.282	3.4	1	1	mitochondria	K01900	LSC2; succinyl-CoA synthetase beta subunit [EC:6.2.1.4 6.2.1.5]	map00020 Citrate cycle (TCA cycle); map00640 Propanoate metabolism; map01100 Metabolic pathways; map01110 Biosynthesis of secondary metabolites; map01130 Biosynthesis of antibiotics; map01200 Carbon metabolism	GO:0006082 organic acid metabolic process; GO:0006091 generation of precursor metabolites and energy; GO:0006099 tricarboxylic acid cycle; GO:0006101 citrate metabolic process; GO:0006104 succinyl-CoA metabolic process; GO:0006139 nucleobase-containing compound metabolic process; GO:0006163 purine nucleotide metabolic process; GO:0006637 acyl-CoA metabolic process; GO:0006725 cellular aromatic co…	GO:0005622 intracellular; GO:0005623 cell; GO:0005737 cytoplasm; GO:0005739 mitochondrion; GO:0032991 protein-containing complex; GO:0042709 succinate-CoA ligase complex; GO:0043226 organelle; GO:0043227 membrane-bounded organelle; GO:0043229 intracellular organelle; GO:0043231 intracellular membrane-bounded organelle; GO:0045239 tricarboxylic acid cycle enzyme complex; GO:1902494 catalytic compl…	GO:0003824 catalytic activity; GO:0004774 succinate-CoA ligase activity; GO:0004775 succinate-CoA ligase (ADP-forming) activity; GO:0016874 ligase activity; GO:0016877 ligase activity, forming carbon-sulfur bonds; GO:0016878 acid-thiol ligase activity;	PF08442; PF00549	ATP-grasp domain; CoA-ligase	C	KOG2799	Succinyl-CoA synthetase, beta subunit
A0A1Y2INX4	Nuclease Le1 OS=Trametes coccinea BRFM310 OX=1353009 GN=PYCCODRAFT_1435663 PE=3 SV=1	PYCCODRAFT_1435663	35.047	8.7	1	1	extracellular							PF02265	S1/P1 Nuclease
A0A1M2VE85	Polygalacturonase OS=Trametes pubescens OX=154538 GN=TRAPUB_3255 PE=3 SV=1	TRAPUB_3255	37.627	30.1	7	6	extracellular	K01184	E3.2.1.15; polygalacturonase [EC:3.2.1.15]	map00040 Pentose and glucuronate interconversions; map01100 Metabolic pathways	GO:0000272 polysaccharide catabolic process; GO:0005975 carbohydrate metabolic process; GO:0005976 polysaccharide metabolic process; GO:0007124 pseudohyphal growth; GO:0008152 metabolic process; GO:0009056 catabolic process; GO:0009057 macromolecule catabolic process; GO:0009987 cellular process; GO:0010393 galacturonan metabolic process; GO:0016049 cell growth; GO:0016052 carbohydrate catabolic …	GO:0005576 extracellular region;	GO:0003824 catalytic activity; GO:0004553 hydrolase activity, hydrolyzing O-glycosyl compounds; GO:0004650 polygalacturonase activity; GO:0016787 hydrolase activity; GO:0016798 hydrolase activity, acting on glycosyl bonds; GO:0047911 galacturan 1,4-alpha-galacturonidase activity;	PF00295	Glycosyl hydrolases family 28
A0A1M2VE88	60S ribosomal protein L31 OS=Trametes pubescens OX=154538 GN=TRAPUB_3219 PE=3 SV=1	TRAPUB_3219	13.47	17.1	2	2	mitochondria	K02910	RP-L31e, RPL31; large subunit ribosomal protein L31e	map03010 Ribosome	GO:0002181 cytoplasmic translation; GO:0006412 translation; GO:0006450 regulation of translational fidelity; GO:0006518 peptide metabolic process; GO:0006807 nitrogen compound metabolic process; GO:0008152 metabolic process; GO:0009058 biosynthetic process; GO:0009059 macromolecule biosynthetic process; GO:0009987 cellular process; GO:0010467 gene expression; GO:0019538 protein metabolic process;…	GO:0005622 intracellular; GO:0005623 cell; GO:0005737 cytoplasm; GO:0005829 cytosol; GO:0005840 ribosome; GO:0015934 large ribosomal subunit; GO:0022625 cytosolic large ribosomal subunit; GO:0022626 cytosolic ribosome; GO:0032991 protein-containing complex; GO:0043226 organelle; GO:0043228 non-membrane-bounded organelle; GO:0043229 intracellular organelle; GO:0043232 intracellular non-membrane-bo…	GO:0003735 structural constituent of ribosome; GO:0005198 structural molecule activity;			J	KOG0893	60S ribosomal protein L31
A0A1M2VED1	Alginate_lyase domain-containing protein OS=Trametes pubescens OX=154538 GN=TRAPUB_3256 PE=3 SV=1	TRAPUB_3256	46.78	7.6	3	3	extracellular							PF05426	Alginate lyase
A0A1M2VEE7	Prenylcysteine oxidase OS=Trametes pubescens OX=154538 GN=TRAPUB_3208 PE=3 SV=1	TRAPUB_3208	60.114	6.9	3	2	extracellular	K05906	PCYOX1, FCLY; prenylcysteine oxidase / farnesylcysteine lyase [EC:1.8.3.5 1.8.3.6]	map00900 Terpenoid backbone biosynthesis; map01130 Biosynthesis of antibiotics				PF13450	NAD(P)-binding Rossmann-like domain
A0A1M2VEG1	D-ribose-5-phosphate ketol-isomerase OS=Trametes pubescens OX=154538 GN=TRAPUB_3179 PE=3 SV=1	TRAPUB_3179	35.558	8.6	2	2	cytoplasm	K01807	rpiA; ribose 5-phosphate isomerase A [EC:5.3.1.6]	map00030 Pentose phosphate pathway; map01100 Metabolic pathways; map01110 Biosynthesis of secondary metabolites; map01130 Biosynthesis of antibiotics; map01200 Carbon metabolism; map01230 Biosynthesis of amino acids	GO:0005975 carbohydrate metabolic process; GO:0005996 monosaccharide metabolic process; GO:0006014 D-ribose metabolic process; GO:0006081 cellular aldehyde metabolic process; GO:0006098 pentose-phosphate shunt; GO:0006139 nucleobase-containing compound metabolic process; GO:0006725 cellular aromatic compound metabolic process; GO:0006732 coenzyme metabolic process; GO:0006733 oxidoreduction coenz…	GO:0005622 intracellular; GO:0005623 cell; GO:0005634 nucleus; GO:0005737 cytoplasm; GO:0043226 organelle; GO:0043227 membrane-bounded organelle; GO:0043229 intracellular organelle; GO:0043231 intracellular membrane-bounded organelle;	GO:0003824 catalytic activity; GO:0004751 ribose-5-phosphate isomerase activity; GO:0016853 isomerase activity; GO:0016860 intramolecular oxidoreductase activity; GO:0016861 intramolecular oxidoreductase activity, interconverting aldoses and ketoses;			G	KOG3075	Ribose 5-phosphate isomerase
A0A1M2VEJ0	COesterase domain-containing protein(predicted) OS=Trametes pubescens OX=154538 GN=TRAPUB_3177 PE=4 SV=1	TRAPUB_3177	98.267	21.4	14	3	extracellular
A0A1Y2J6C2	DEAD-domain-containing protein OS=Trametes coccinea BRFM310 OX=1353009 GN=PYCCODRAFT_19173 PE=4 SV=1	PYCCODRAFT_19173	44.908	21.6	6	3	nucleus	K03257	EIF4A; translation initiation factor 4A	map03013 RNA transport	GO:0002181 cytoplasmic translation; GO:0002183 cytoplasmic translational initiation; GO:0006139 nucleobase-containing compound metabolic process; GO:0006412 translation; GO:0006413 translational initiation; GO:0006417 regulation of translation; GO:0006446 regulation of translational initiation; GO:0006518 peptide metabolic process; GO:0006725 cellular aromatic compound metabolic process; GO:00068…	GO:0005622 intracellular; GO:0005623 cell; GO:0005634 nucleus; GO:0005730 nucleolus; GO:0005737 cytoplasm; GO:0005829 cytosol; GO:0005840 ribosome; GO:0005886 plasma membrane; GO:0010494 cytoplasmic stress granule; GO:0016020 membrane; GO:0016281 eukaryotic translation initiation factor 4F complex; GO:0031974 membrane-enclosed lumen; GO:0031981 nuclear lumen; GO:0032991 protein-containing complex…	GO:0003676 nucleic acid binding; GO:0003723 RNA binding; GO:0003724 RNA helicase activity; GO:0003743 translation initiation factor activity; GO:0003824 catalytic activity; GO:0004386 helicase activity; GO:0005488 binding; GO:0008135 translation factor activity, RNA binding; GO:0008186 RNA-dependent ATPase activity; GO:0016462 pyrophosphatase activity; GO:0016787 hydrolase activity; GO:0016817 hy…	PF00270	DEAD/DEAH box helicase	A	KOG0327	Translation initiation factor 4F, helicase subunit (eIF-4A) and related helicases
A0A1M2VEP9	NADP-dependent 3-hydroxy acid dehydrogenase OS=Trametes pubescens OX=154538 GN=TRAPUB_3010 PE=3 SV=1	TRAPUB_3010	28.526	21.1	4	4	extracellular	K16066	ydfG; 3-hydroxy acid dehydrogenase / malonic semialdehyde reductase [EC:1.1.1.381 1.1.1.-]	map00240 Pyrimidine metabolism; map00260 Glycine, serine and threonine metabolism; map01100 Metabolic pathways				PF00106	short chain dehydrogenase	Q	KOG1205	Predicted dehydrogenase
A0A1M2VEQ0	Thioredoxin domain-containing protein OS=Trametes pubescens OX=154538 GN=TRAPUB_3190 PE=3 SV=1	TRAPUB_3190	18.606	25.6	2	1	cytoplasm	K14171	AHP1; alkyl hydroperoxide reductase 1 [EC:1.11.1.15]	map04122 Sulfur relay system	GO:0006950 response to stress; GO:0006979 response to oxidative stress; GO:0008152 metabolic process; GO:0009636 response to toxic substance; GO:0009987 cellular process; GO:0010035 response to inorganic substance; GO:0010038 response to metal ion; GO:0019725 cellular homeostasis; GO:0033554 cellular response to stress; GO:0034599 cellular response to oxidative stress; GO:0042221 response to chem…	GO:0005622 intracellular; GO:0005623 cell; GO:0005737 cytoplasm; GO:0005829 cytosol; GO:0005886 plasma membrane; GO:0016020 membrane; GO:0071944 cell periphery;	GO:0003824 catalytic activity; GO:0004601 peroxidase activity; GO:0008379 thioredoxin peroxidase activity; GO:0016209 antioxidant activity; GO:0016491 oxidoreductase activity; GO:0016684 oxidoreductase activity, acting on peroxide as acceptor; GO:0051920 peroxiredoxin activity;	PF08534	Redoxin	O	KOG0541	Alkyl hydroperoxide reductase/peroxiredoxin
A0A1M2VEX0	Ubiquitin carboxyl-terminal hydrolase 48 OS=Trametes pubescens OX=154538 GN=TRAPUB_3022 PE=4 SV=1	TRAPUB_3022	73.723	2.6	1	1	nucleus	K11858	USP48; ubiquitin carboxyl-terminal hydrolase 48 [EC:3.4.19.12]							O	KOG1863	Ubiquitin carboxyl-terminal hydrolase
A0A1M2VF24	Beta-hexosaminidase OS=Trametes pubescens OX=154538 GN=TRAPUB_2959 PE=3 SV=1	TRAPUB_2959	59.656	4.7	3	1	extracellular	K12373	HEXA_B; hexosaminidase [EC:3.2.1.52]	map00511 Other glycan degradation; map00513 Various types of N-glycan biosynthesis; map00520 Amino sugar and nucleotide sugar metabolism; map00531 Glycosaminoglycan degradation; map00603 Glycosphingolipid biosynthesis - globo and isoglobo series; map01100 Metabolic pathways				PF00728	Glycosyl hydrolase family 20, catalytic domain	G	KOG2499	Beta-N-acetylhexosaminidase
A0A1M2VF72	Beta-hexosaminidase OS=Trametes pubescens OX=154538 GN=TRAPUB_2970 PE=3 SV=1	TRAPUB_2970	59.323	9.2	5	5	extracellular	K12373	HEXA_B; hexosaminidase [EC:3.2.1.52]	map00511 Other glycan degradation; map00513 Various types of N-glycan biosynthesis; map00520 Amino sugar and nucleotide sugar metabolism; map00531 Glycosaminoglycan degradation; map00603 Glycosphingolipid biosynthesis - globo and isoglobo series; map01100 Metabolic pathways				PF00728	Glycosyl hydrolase family 20, catalytic domain	G	KOG2499	Beta-N-acetylhexosaminidase
A0A1M2VFB7	Allergen Asp f 15 OS=Trametes pubescens OX=154538 GN=TRAPUB_2919 PE=3 SV=1	TRAPUB_2919	13.912	15.8	1	1	extracellular
A0A1M2VFM6	Amidohydro-rel domain-containing protein(predicted) OS=Trametes pubescens OX=154538 GN=TRAPUB_2820 PE=4 SV=1	TRAPUB_2820	82.29	3.5	3	2	cytoplasm
A0A1M2VFQ3	Glyco_hyd_65N_2 domain-containing protein OS=Trametes pubescens OX=154538 GN=TRAPUB_2690 PE=4 SV=1	TRAPUB_2690	90.376	5.6	4	3	extracellular	K15923	AXY8, FUC95A, afcA; alpha-L-fucosidase 2 [EC:3.2.1.51]	map00511 Other glycan degradation	GO:0005975 carbohydrate metabolic process; GO:0005976 polysaccharide metabolic process; GO:0006073 cellular glucan metabolic process; GO:0008152 metabolic process; GO:0009987 cellular process; GO:0010383 cell wall polysaccharide metabolic process; GO:0010410 hemicellulose metabolic process; GO:0010411 xyloglucan metabolic process; GO:0043170 macromolecule metabolic process; GO:0044036 cell wall m…		GO:0003824 catalytic activity; GO:0004553 hydrolase activity, hydrolyzing O-glycosyl compounds; GO:0004560 alpha-L-fucosidase activity; GO:0015928 fucosidase activity; GO:0016787 hydrolase activity; GO:0016798 hydrolase activity, acting on glycosyl bonds;
A0A1M2VFX8	Nitroreductase domain-containing protein OS=Trametes pubescens OX=154538 GN=TRAPUB_2654 PE=4 SV=1	TRAPUB_2654	22.506	10.7	2	1	cytoplasm	K07078	K07078; uncharacterized protein		GO:0006950 response to stress; GO:0006979 response to oxidative stress; GO:0008152 metabolic process; GO:0009892 negative regulation of metabolic process; GO:0009987 cellular process; GO:0010565 regulation of cellular ketone metabolic process; GO:0019216 regulation of lipid metabolic process; GO:0019217 regulation of fatty acid metabolic process; GO:0019222 regulation of metabolic process; GO:003…	GO:0005622 intracellular; GO:0005623 cell; GO:0005634 nucleus; GO:0005737 cytoplasm; GO:0043226 organelle; GO:0043227 membrane-bounded organelle; GO:0043229 intracellular organelle; GO:0043231 intracellular membrane-bounded organelle;	GO:0003824 catalytic activity; GO:0016491 oxidoreductase activity; GO:0016651 oxidoreductase activity, acting on NAD(P)H; GO:0016657 oxidoreductase activity, acting on NAD(P)H, nitrogenous group as acceptor;	PF00881	Nitroreductase family
A0A1M2VFZ2	Metallophos domain-containing protein OS=Trametes pubescens OX=154538 GN=TRAPUB_2659 PE=4 SV=1	TRAPUB_2659	68.78	14.2	5	2	extracellular				GO:0006139 nucleobase-containing compound metabolic process; GO:0006152 purine nucleoside catabolic process; GO:0006154 adenosine catabolic process; GO:0006725 cellular aromatic compound metabolic process; GO:0006793 phosphorus metabolic process; GO:0006796 phosphate-containing compound metabolic process; GO:0006807 nitrogen compound metabolic process; GO:0008152 metabolic process; GO:0009056 cat…	GO:0000322 storage vacuole; GO:0000323 lytic vacuole; GO:0000324 fungal-type vacuole; GO:0005622 intracellular; GO:0005623 cell; GO:0005737 cytoplasm; GO:0005773 vacuole; GO:0005829 cytosol; GO:0009986 cell surface; GO:0043226 organelle; GO:0043227 membrane-bounded organelle; GO:0043229 intracellular organelle; GO:0043231 intracellular membrane-bounded organelle;	GO:0003824 catalytic activity; GO:0008252 nucleotidase activity; GO:0008253 5'-nucleotidase activity; GO:0016787 hydrolase activity; GO:0016788 hydrolase activity, acting on ester bonds; GO:0016791 phosphatase activity; GO:0042578 phosphoric ester hydrolase activity;	PF00149	Calcineurin-like phosphoesterase	F	KOG4419	5' nucleotidase
A0A1M2VGG2	Phosphotransferase OS=Trametes pubescens OX=154538 GN=TRAPUB_2463 PE=3 SV=1	TRAPUB_2463	52.726	9.6	4	1	mitochondria	K00844	HK; hexokinase [EC:2.7.1.1]	map00010 Glycolysis / Gluconeogenesis; map00051 Fructose and mannose metabolism; map00052 Galactose metabolism; map00500 Starch and sucrose metabolism; map00520 Amino sugar and nucleotide sugar metabolism; map01100 Metabolic pathways; map01110 Biosynthesis of secondary metabolites; map01130 Biosynthesis of antibiotics; map01200 Carbon metabolism	GO:0001302 replicative cell aging; GO:0001678 cellular glucose homeostasis; GO:0005975 carbohydrate metabolic process; GO:0005996 monosaccharide metabolic process; GO:0006000 fructose metabolic process; GO:0006002 fructose 6-phosphate metabolic process; GO:0006006 glucose metabolic process; GO:0006007 glucose catabolic process; GO:0006013 mannose metabolic process; GO:0006081 cellular aldehyde me…	GO:0005622 intracellular; GO:0005623 cell; GO:0005634 nucleus; GO:0005737 cytoplasm; GO:0005739 mitochondrion; GO:0005829 cytosol; GO:0043226 organelle; GO:0043227 membrane-bounded organelle; GO:0043229 intracellular organelle; GO:0043231 intracellular membrane-bounded organelle;	GO:0000166 nucleotide binding; GO:0003824 catalytic activity; GO:0004340 glucokinase activity; GO:0004396 hexokinase activity; GO:0005488 binding; GO:0005524 ATP binding; GO:0008144 drug binding; GO:0008865 fructokinase activity; GO:0016301 kinase activity; GO:0016740 transferase activity; GO:0016772 transferase activity, transferring phosphorus-containing groups; GO:0016773 phosphotransferase ac…	PF00349; PF03727	Hexokinase; Hexokinase	G	KOG1369	Hexokinase
A0A1M2VGL0	GH115_C domain-containing protein OS=Trametes pubescens OX=154538 GN=TRAPUB_2404 PE=4 SV=1	TRAPUB_2404	110.69	15.9	12	7	extracellular
A0A1M2VGN5	O-acetylhomoserine (Thiol)-lyase OS=Trametes pubescens OX=154538 GN=TRAPUB_2388 PE=3 SV=1	TRAPUB_2388	54.029	9.5	4	1	cytoplasm	K17069	MET17; O-acetylhomoserine/O-acetylserine sulfhydrylase [EC:2.5.1.49 2.5.1.47]	map00270 Cysteine and methionine metabolism; map00920 Sulfur metabolism; map01100 Metabolic pathways; map01110 Biosynthesis of secondary metabolites; map01130 Biosynthesis of antibiotics; map01200 Carbon metabolism; map01230 Biosynthesis of amino acids	GO:0000096 sulfur amino acid metabolic process; GO:0000097 sulfur amino acid biosynthetic process; GO:0006082 organic acid metabolic process; GO:0006520 cellular amino acid metabolic process; GO:0006534 cysteine metabolic process; GO:0006535 cysteine biosynthetic process from serine; GO:0006555 methionine metabolic process; GO:0006563 L-serine metabolic process; GO:0006790 sulfur compound metabol…	GO:0005622 intracellular; GO:0005623 cell; GO:0005737 cytoplasm; GO:0005886 plasma membrane; GO:0016020 membrane; GO:0071944 cell periphery;	GO:0003824 catalytic activity; GO:0003961 O-acetylhomoserine aminocarboxypropyltransferase activity; GO:0004124 cysteine synthase activity; GO:0016740 transferase activity; GO:0016765 transferase activity, transferring alkyl or aryl (other than methyl) groups;	PF01053	Cys/Met metabolism PLP-dependent enzyme	E	KOG0053	Cystathionine beta-lyases/cystathionine gamma-synthases
A0A1M2VGR3	Extracellular metalloproteinase OS=Trametes pubescens OX=154538 GN=TRAPUB_2394 PE=3 SV=1	TRAPUB_2394	92.154	19.1	11	10	extracellular	K01417	MEP; extracellular elastinolytic metalloproteinase [EC:3.4.24.-]			GO:0005576 extracellular region;
A0A1M2VH41	Heat shock protein hsp88 OS=Trametes pubescens OX=154538 GN=TRAPUB_2231 PE=4 SV=1	TRAPUB_2231	85.554	6.3	4	2	cytoplasm	K09489	HSPA4; heat shock 70kDa protein 4		GO:0006457 protein folding; GO:0009405 pathogenesis; GO:0009987 cellular process; GO:0035690 cellular response to drug; GO:0042026 protein refolding; GO:0042221 response to chemical; GO:0042493 response to drug; GO:0044419 interspecies interaction between organisms; GO:0050790 regulation of catalytic activity; GO:0050896 response to stimulus; GO:0051704 multi-organism process; GO:0051716 cellular…	GO:0005622 intracellular; GO:0005623 cell; GO:0005737 cytoplasm; GO:0005829 cytosol; GO:0005844 polysome; GO:0032991 protein-containing complex; GO:1990904 ribonucleoprotein complex;	GO:0000166 nucleotide binding; GO:0000774 adenyl-nucleotide exchange factor activity; GO:0005488 binding; GO:0005524 ATP binding; GO:0008144 drug binding; GO:0017076 purine nucleotide binding; GO:0030234 enzyme regulator activity; GO:0030554 adenyl nucleotide binding; GO:0032553 ribonucleotide binding; GO:0032555 purine ribonucleotide binding; GO:0032559 adenyl ribonucleotide binding; GO:0033218 …			O	KOG0103	Molecular chaperones HSP105/HSP110/SSE1, HSP70 superfamily
A0A1M2VH67	Alpha/beta-hydrolase(predicted) OS=Trametes pubescens OX=154538 GN=TRAPUB_2155 PE=3 SV=1	TRAPUB_2155	65.648	6.8	3	1	extracellular							PF00561	alpha/beta hydrolase fold
A0A1M2VH89	Dihydroxy-acid dehydratase, chloroplastic OS=Trametes pubescens OX=154538 GN=TRAPUB_2158 PE=3 SV=1	TRAPUB_2158	63.271	13.3	4	2	cytoplasm	K01687	ilvD; dihydroxy-acid dehydratase [EC:4.2.1.9]	map00290 Valine, leucine and isoleucine biosynthesis; map00770 Pantothenate and CoA biosynthesis; map01100 Metabolic pathways; map01110 Biosynthesis of secondary metabolites; map01130 Biosynthesis of antibiotics; map01210 2-Oxocarboxylic acid metabolism; map01230 Biosynthesis of amino acids						E	KOG2448	Dihydroxy-acid dehydratase
A0A1M2VHC3	Carboxylic ester hydrolase OS=Trametes pubescens OX=154538 GN=TRAPUB_2188 PE=3 SV=1	TRAPUB_2188	39.89	8.5	3	3	extracellular	K05972	AXE1; acetylxylan esterase [EC:3.1.1.72]					PF00734	Fungal cellulose binding domain
A0A1M2VHD2	Carboxylic ester hydrolase OS=Trametes pubescens OX=154538 GN=TRAPUB_2189 PE=3 SV=1	TRAPUB_2189	37.483	20.4	5	4	extracellular	K05972	AXE1; acetylxylan esterase [EC:3.1.1.72]					PF00734	Fungal cellulose binding domain
A0A1M2VHF2	Fn3_like domain-containing protein OS=Trametes pubescens OX=154538 GN=TRAPUB_2138 PE=3 SV=1	TRAPUB_2138	93.787	6	5	1	extracellular	K01188	E3.2.1.21; beta-glucosidase [EC:3.2.1.21]	map00460 Cyanoamino acid metabolism; map00500 Starch and sucrose metabolism; map01100 Metabolic pathways; map01110 Biosynthesis of secondary metabolites				PF00933; PF01915	Glycosyl hydrolase family 3 N terminal domain; Glycosyl hydrolase family 3 C-terminal domain
A0A1M2VHG9	Unplaced genomic scaffold SPHSTscaffold_106, whole genome shotgun sequence(predicted) OS=Trametes pubescens OX=154538 GN=TRAPUB_2068 PE=4 SV=1	TRAPUB_2068	25.483	4	1	1	plasma membrane
A0A1M2VHH6	Fn3_like domain-containing protein OS=Trametes pubescens OX=154538 GN=TRAPUB_2136 PE=3 SV=1	TRAPUB_2136	93.908	9.3	10	1	extracellular	K01188	E3.2.1.21; beta-glucosidase [EC:3.2.1.21]	map00460 Cyanoamino acid metabolism; map00500 Starch and sucrose metabolism; map01100 Metabolic pathways; map01110 Biosynthesis of secondary metabolites				PF00933; PF01915	Glycosyl hydrolase family 3 N terminal domain; Glycosyl hydrolase family 3 C-terminal domain
A0A1M2VHH8	Putative isomerase YbhE(predicted) OS=Trametes pubescens OX=154538 GN=TRAPUB_2096 PE=4 SV=1	TRAPUB_2096	32.719	12.3	4	1	cytoplasm
A0A1M2VHK6	Fn3_like domain-containing protein OS=Trametes pubescens OX=154538 GN=TRAPUB_2133 PE=3 SV=1	TRAPUB_2133	95.936	12.4	11	1	extracellular	K01188	E3.2.1.21; beta-glucosidase [EC:3.2.1.21]	map00460 Cyanoamino acid metabolism; map00500 Starch and sucrose metabolism; map01100 Metabolic pathways; map01110 Biosynthesis of secondary metabolites				PF00933; PF01915	Glycosyl hydrolase family 3 N terminal domain; Glycosyl hydrolase family 3 C-terminal domain
A0A1M2VHN7	Proteasome subunit beta type-3 OS=Trametes pubescens OX=154538 GN=TRAPUB_2064 PE=4 SV=1	TRAPUB_2064	18.41	11	1	1	cytoplasm	K02735	PSMB3; 20S proteasome subunit beta 3 [EC:3.4.25.1]	map03050 Proteasome	GO:0006508 proteolysis; GO:0006511 ubiquitin-dependent protein catabolic process; GO:0006807 nitrogen compound metabolic process; GO:0007088 regulation of mitotic nuclear division; GO:0007346 regulation of mitotic cell cycle; GO:0008152 metabolic process; GO:0009056 catabolic process; GO:0009057 macromolecule catabolic process; GO:0009893 positive regulation of metabolic process; GO:0009896 posit…	GO:0000502 proteasome complex; GO:0005622 intracellular; GO:0005623 cell; GO:0005634 nucleus; GO:0005737 cytoplasm; GO:0005783 endoplasmic reticulum; GO:0005789 endoplasmic reticulum membrane; GO:0005829 cytosol; GO:0005839 proteasome core complex; GO:0012505 endomembrane system; GO:0016020 membrane; GO:0019774 proteasome core complex, beta-subunit complex; GO:0031597 cytosolic proteasome complex…	GO:0008047 enzyme activator activity; GO:0016504 peptidase activator activity; GO:0030234 enzyme regulator activity; GO:0061133 endopeptidase activator activity; GO:0061134 peptidase regulator activity; GO:0061135 endopeptidase regulator activity; GO:0098772 molecular function regulator;	PF00227	Proteasome subunit	O	KOG0180	20S proteasome, regulatory subunit beta type PSMB3/PUP3
A0A1M2VHT0	Cell division cycle protein 48-like protein OS=Trametes pubescens OX=154538 GN=TRAPUB_1970 PE=4 SV=1	TRAPUB_1970	89.992	25.6	13	5	cytoplasm	K13525	VCP, CDC48; transitional endoplasmic reticulum ATPase	map04141 Protein processing in endoplasmic reticulum	GO:0000070 mitotic sister chromatid segregation; GO:0000226 microtubule cytoskeleton organization; GO:0000278 mitotic cell cycle; GO:0000280 nuclear division; GO:0000819 sister chromatid segregation; GO:0006139 nucleobase-containing compound metabolic process; GO:0006355 regulation of transcription, DNA-templated; GO:0006357 regulation of transcription by RNA polymerase II; GO:0006401 RNA catabol…	GO:0000151 ubiquitin ligase complex; GO:0000153 cytoplasmic ubiquitin ligase complex; GO:0000228 nuclear chromosome; GO:0000785 chromatin; GO:0000790 nuclear chromatin; GO:0000835 ER ubiquitin ligase complex; GO:0000836 Hrd1p ubiquitin ligase complex; GO:0000837 Doa10p ubiquitin ligase complex; GO:0000839 Hrd1p ubiquitin ligase ERAD-L complex; GO:0005622 intracellular; GO:0005623 cell; GO:0005634…	GO:0003824 catalytic activity; GO:0005488 binding; GO:0005515 protein binding; GO:0016462 pyrophosphatase activity; GO:0016787 hydrolase activity; GO:0016817 hydrolase activity, acting on acid anhydrides; GO:0016818 hydrolase activity, acting on acid anhydrides, in phosphorus-containing anhydrides; GO:0016887 ATPase activity; GO:0017111 nucleoside-triphosphatase activity; GO:0019208 phosphatase r…	PF02359; PF02933; PF00004; PF09336	Cell division protein 48 (CDC48), N-terminal domain; Cell division protein 48 (CDC48), domain 2; ATPase family associated with various cellular activities (AAA); Vps4 C terminal oligomerisation domain	O	KOG0730	AAA+-type ATPase
A0A1M2VHW7	Glucan endo-1,6-beta-glucosidase B OS=Trametes pubescens OX=154538 GN=TRAPUB_1982 PE=3 SV=1	TRAPUB_1982	49.536	10.9	5	4	extracellular	K22277	EXGB; glucan endo-1,6-beta-glucosidase [EC:3.2.1.75]					PF00150	Cellulase (glycosyl hydrolase family 5)
A0A1M2VHX3	NTP_transf_9 domain-containing protein OS=Trametes pubescens OX=154538 GN=TRAPUB_1951 PE=4 SV=1	TRAPUB_1951	29.377	8.3	2	2	nucleus							PF04248	Domain of unknown function (DUF427)
A0A1M2VHY9	UTP--glucose-1-phosphate uridylyltransferase OS=Trametes pubescens OX=154538 GN=TRAPUB_2009 PE=3 SV=1	TRAPUB_2009	59.187	30	12	2	nucleus	K00963	UGP2, galU, galF; UTP--glucose-1-phosphate uridylyltransferase [EC:2.7.7.9]	map00040 Pentose and glucuronate interconversions; map00052 Galactose metabolism; map00500 Starch and sucrose metabolism; map00520 Amino sugar and nucleotide sugar metabolism; map01100 Metabolic pathways; map01130 Biosynthesis of antibiotics	GO:0000271 polysaccharide biosynthetic process; GO:0005975 carbohydrate metabolic process; GO:0005976 polysaccharide metabolic process; GO:0005977 glycogen metabolic process; GO:0005978 glycogen biosynthetic process; GO:0005984 disaccharide metabolic process; GO:0005991 trehalose metabolic process; GO:0005992 trehalose biosynthetic process; GO:0006011 UDP-glucose metabolic process; GO:0006073 cel…	GO:0005618 cell wall; GO:0005622 intracellular; GO:0005623 cell; GO:0005737 cytoplasm; GO:0005886 plasma membrane; GO:0009277 fungal-type cell wall; GO:0009986 cell surface; GO:0010494 cytoplasmic stress granule; GO:0016020 membrane; GO:0030312 external encapsulating structure; GO:0030445 yeast-form cell wall; GO:0032991 protein-containing complex; GO:0035770 ribonucleoprotein granule; GO:0036464…	GO:0003824 catalytic activity; GO:0003983 UTP:glucose-1-phosphate uridylyltransferase activity; GO:0016740 transferase activity; GO:0016772 transferase activity, transferring phosphorus-containing groups; GO:0016779 nucleotidyltransferase activity; GO:0051748 UTP-monosaccharide-1-phosphate uridylyltransferase activity; GO:0070569 uridylyltransferase activity;			G	KOG2638	UDP-glucose pyrophosphorylase
A0A1M2VI48	O-acetylhomoserine (Thiol)-lyase OS=Trametes pubescens OX=154538 GN=TRAPUB_1923 PE=3 SV=1	TRAPUB_1923	47.124	26.2	9	2	cytoplasm	K17069	MET17; O-acetylhomoserine/O-acetylserine sulfhydrylase [EC:2.5.1.49 2.5.1.47]	map00270 Cysteine and methionine metabolism; map00920 Sulfur metabolism; map01100 Metabolic pathways; map01110 Biosynthesis of secondary metabolites; map01130 Biosynthesis of antibiotics; map01200 Carbon metabolism; map01230 Biosynthesis of amino acids	GO:0000096 sulfur amino acid metabolic process; GO:0000097 sulfur amino acid biosynthetic process; GO:0006082 organic acid metabolic process; GO:0006520 cellular amino acid metabolic process; GO:0006534 cysteine metabolic process; GO:0006535 cysteine biosynthetic process from serine; GO:0006555 methionine metabolic process; GO:0006563 L-serine metabolic process; GO:0006790 sulfur compound metabol…	GO:0005622 intracellular; GO:0005623 cell; GO:0005737 cytoplasm; GO:0005886 plasma membrane; GO:0016020 membrane; GO:0071944 cell periphery;	GO:0003824 catalytic activity; GO:0003961 O-acetylhomoserine aminocarboxypropyltransferase activity; GO:0004124 cysteine synthase activity; GO:0016740 transferase activity; GO:0016765 transferase activity, transferring alkyl or aryl (other than methyl) groups;	PF01053	Cys/Met metabolism PLP-dependent enzyme	E	KOG0053	Cystathionine beta-lyases/cystathionine gamma-synthases
A0A1M2VIH5	ABC transporter domain-containing protein OS=Trametes pubescens OX=154538 GN=TRAPUB_1764 PE=4 SV=1	TRAPUB_1764	106.52	1.1	1	1	plasma membrane				GO:0006810 transport; GO:0051179 localization; GO:0051234 establishment of localization; GO:0055085 transmembrane transport;	GO:0000322 storage vacuole; GO:0000323 lytic vacuole; GO:0000324 fungal-type vacuole; GO:0000329 fungal-type vacuole membrane; GO:0005622 intracellular; GO:0005623 cell; GO:0005737 cytoplasm; GO:0005773 vacuole; GO:0005774 vacuolar membrane; GO:0005783 endoplasmic reticulum; GO:0005886 plasma membrane; GO:0012505 endomembrane system; GO:0016020 membrane; GO:0016021 integral component of membrane;…	GO:0003824 catalytic activity; GO:0005215 transporter activity; GO:0015399 primary active transmembrane transporter activity; GO:0016462 pyrophosphatase activity; GO:0016787 hydrolase activity; GO:0016817 hydrolase activity, acting on acid anhydrides; GO:0016818 hydrolase activity, acting on acid anhydrides, in phosphorus-containing anhydrides; GO:0016887 ATPase activity; GO:0017111 nucleoside-tr…	PF00005	ABC transporter	Q	KOG0061	Transporter, ABC superfamily (Breast cancer resistance protein)
A0A1M2VIJ4	Periplasmic binding protein-like II(predicted) OS=Trametes pubescens OX=154538 GN=TRAPUB_1784 PE=4 SV=1	TRAPUB_1784	19.342	8.5	1	1	cytoplasm
A0A1M2VIK7	ATP-dependent DNA helicase OS=Trametes pubescens OX=154538 GN=TRAPUB_1750 PE=3 SV=1	TRAPUB_1750	205.77	1.1	2	2	cytoplasm	K15255	PIF1; ATP-dependent DNA helicase PIF1 [EC:3.6.4.12]							L	KOG0987	DNA helicase PIF1/RRM3
A0A1M2VIL4	Peroxidase OS=Trametes pubescens OX=154538 GN=TRAPUB_1732 PE=3 SV=1	TRAPUB_1732	41.488	8.5	2	1	mitochondria	K00428	E1.11.1.5; cytochrome c peroxidase [EC:1.11.1.5]		GO:0000302 response to reactive oxygen species; GO:0006950 response to stress; GO:0006979 response to oxidative stress; GO:0008152 metabolic process; GO:0009056 catabolic process; GO:0009636 response to toxic substance; GO:0009987 cellular process; GO:0016999 antibiotic metabolic process; GO:0017001 antibiotic catabolic process; GO:0017144 drug metabolic process; GO:0033554 cellular response to s…	GO:0005622 intracellular; GO:0005623 cell; GO:0005737 cytoplasm; GO:0005739 mitochondrion; GO:0005740 mitochondrial envelope; GO:0005758 mitochondrial intermembrane space; GO:0031967 organelle envelope; GO:0031970 organelle envelope lumen; GO:0031974 membrane-enclosed lumen; GO:0031975 envelope; GO:0043226 organelle; GO:0043227 membrane-bounded organelle; GO:0043229 intracellular organelle; GO:00…	GO:0003824 catalytic activity; GO:0004130 cytochrome-c peroxidase activity; GO:0004601 peroxidase activity; GO:0016209 antioxidant activity; GO:0016491 oxidoreductase activity; GO:0016684 oxidoreductase activity, acting on peroxide as acceptor;	PF00141	Peroxidase
A0A1M2VIM6	Malate synthase OS=Trametes pubescens OX=154538 GN=TRAPUB_1729 PE=4 SV=1	TRAPUB_1729	60.647	13.5	6	2	cytoskeleton	K01638	aceB, glcB; malate synthase [EC:2.3.3.9]	map00620 Pyruvate metabolism; map00630 Glyoxylate and dicarboxylate metabolism; map01100 Metabolic pathways; map01110 Biosynthesis of secondary metabolites; map01200 Carbon metabolism	GO:0005975 carbohydrate metabolic process; GO:0006081 cellular aldehyde metabolic process; GO:0006082 organic acid metabolic process; GO:0006083 acetate metabolic process; GO:0006097 glyoxylate cycle; GO:0006629 lipid metabolic process; GO:0006631 fatty acid metabolic process; GO:0008152 metabolic process; GO:0009056 catabolic process; GO:0009062 fatty acid catabolic process; GO:0009987 cellular …	GO:0005622 intracellular; GO:0005623 cell; GO:0005737 cytoplasm; GO:0005777 peroxisome; GO:0005782 peroxisomal matrix; GO:0009514 glyoxysome; GO:0031907 microbody lumen; GO:0031974 membrane-enclosed lumen; GO:0042579 microbody; GO:0043226 organelle; GO:0043227 membrane-bounded organelle; GO:0043229 intracellular organelle; GO:0043231 intracellular membrane-bounded organelle; GO:0043233 organelle …	GO:0003824 catalytic activity; GO:0004474 malate synthase activity; GO:0016740 transferase activity; GO:0016746 transferase activity, transferring acyl groups; GO:0046912 transferase activity, transferring acyl groups, acyl groups converted into alkyl on transfer;			C	KOG1261	Malate synthase
A0A1M2VIQ1	Glycoside hydrolase family 92 protein(predicted) OS=Trametes pubescens OX=154538 GN=TRAPUB_1723 PE=4 SV=1	TRAPUB_1723	77.839	9	5	5	extracellular							PF07971	Glycosyl hydrolase family 92
A0A1M2VIR7	Bile salt-activated lipase OS=Trametes pubescens OX=154538 GN=TRAPUB_1679 PE=3 SV=1	TRAPUB_1679	76.029	9.2	6	4	extracellular							PF00135	Carboxylesterase family	G	KOG1516	Carboxylesterase and related proteins
A0A1M2VIS1	DUF2263 domain-containing protein OS=Trametes pubescens OX=154538 GN=TRAPUB_1655 PE=4 SV=1	TRAPUB_1655	48.078	2.5	1	1	mitochondria
A0A1M2VIU1	Proliferation-associated protein 2G4 OS=Trametes pubescens OX=154538 GN=TRAPUB_1696 PE=3 SV=1	TRAPUB_1696	42.72	6.8	2	2	cytoplasm				GO:0006139 nucleobase-containing compound metabolic process; GO:0006725 cellular aromatic compound metabolic process; GO:0006807 nitrogen compound metabolic process; GO:0008152 metabolic process; GO:0009987 cellular process; GO:0034641 cellular nitrogen compound metabolic process; GO:0043170 macromolecule metabolic process; GO:0044237 cellular metabolic process; GO:0044238 primary metabolic proce…	GO:0005622 intracellular; GO:0005623 cell; GO:0005634 nucleus; GO:0043226 organelle; GO:0043227 membrane-bounded organelle; GO:0043229 intracellular organelle; GO:0043231 intracellular membrane-bounded organelle;	GO:0003676 nucleic acid binding; GO:0003677 DNA binding; GO:0003824 catalytic activity; GO:0004518 nuclease activity; GO:0005488 binding; GO:0016787 hydrolase activity; GO:0016788 hydrolase activity, acting on ester bonds; GO:0097159 organic cyclic compound binding; GO:1901363 heterocyclic compound binding;	PF00557	Metallopeptidase family M24	J	KOG2776	Metallopeptidase
A0A1M2VIX6	Carboxylic ester hydrolase OS=Trametes pubescens OX=154538 GN=TRAPUB_1668 PE=3 SV=1	TRAPUB_1668	61.864	3.7	2	1	extracellular	K09252	FAEB; feruloyl esterase [EC:3.1.1.73]
A0A1M2VJ11	Carboxylic ester hydrolase OS=Trametes pubescens OX=154538 GN=TRAPUB_1619 PE=3 SV=1	TRAPUB_1619	58.03	24.9	9	9	mitochondria	K20520	DBNL, ABP1; drebrin-like protein					PF00135	Carboxylesterase family	I	KOG1516	Carboxylesterase and related proteins
A0A1M2VJ42	Diacetyl reductase [(S)-acetoin forming] OS=Trametes pubescens OX=154538 GN=TRAPUB_1539 PE=4 SV=1	TRAPUB_1539	28.758	20.4	4	1	mitochondria							PF13561	Enoyl-(Acyl carrier protein) reductase	Q	KOG1200	Mitochondrial/plastidial beta-ketoacyl-ACP reductase
A0A1M2VJ75	Myosin IC heavy chain OS=Trametes pubescens OX=154538 GN=TRAPUB_1522 PE=4 SV=1	TRAPUB_1522	30.38	3.5	1	1	nucleus	K20520	DBNL, ABP1; drebrin-like protein							T	KOG3601	Adaptor protein GRB2, contains SH2 and SH3 domains
A0A1M2VJ80	Beta-glucuronidase OS=Trametes pubescens OX=154538 GN=TRAPUB_1474 PE=4 SV=1	TRAPUB_1474	56.973	9.7	4	4	extracellular
A0A1M2VJ84	Neutral protease 2 OS=Trametes pubescens OX=154538 GN=TRAPUB_1532 PE=3 SV=1	TRAPUB_1532	37.909	7.3	2	2	extracellular	K19305	NPII; deuterolysin [EC:3.4.24.39]
A0A1M2VJE1	Thioredoxin domain-containing protein C13F5.05, mitochondrial OS=Trametes pubescens OX=154538 GN=TRAPUB_1448 PE=4 SV=1	TRAPUB_1448	44.99	4.2	1	1	cytoplasm	K09584	PDIA6, TXNDC7; protein disulfide-isomerase A6 [EC:5.3.4.1]	map04141 Protein processing in endoplasmic reticulum	GO:0006457 protein folding; GO:0006950 response to stress; GO:0008152 metabolic process; GO:0009987 cellular process; GO:0033554 cellular response to stress; GO:0034975 protein folding in endoplasmic reticulum; GO:0034976 response to endoplasmic reticulum stress; GO:0050896 response to stimulus; GO:0051716 cellular response to stimulus; GO:0055114 oxidation-reduction process;	GO:0000322 storage vacuole; GO:0000323 lytic vacuole; GO:0000324 fungal-type vacuole; GO:0005622 intracellular; GO:0005623 cell; GO:0005737 cytoplasm; GO:0005773 vacuole; GO:0005783 endoplasmic reticulum; GO:0005788 endoplasmic reticulum lumen; GO:0012505 endomembrane system; GO:0031974 membrane-enclosed lumen; GO:0043226 organelle; GO:0043227 membrane-bounded organelle; GO:0043229 intracellular …	GO:0003756 protein disulfide isomerase activity; GO:0003824 catalytic activity; GO:0005488 binding; GO:0005515 protein binding; GO:0015035 protein disulfide oxidoreductase activity; GO:0015036 disulfide oxidoreductase activity; GO:0016491 oxidoreductase activity; GO:0016667 oxidoreductase activity, acting on a sulfur group of donors; GO:0016671 oxidoreductase activity, acting on a sulfur group of…	PF00085	Thioredoxin	O	KOG0191	Thioredoxin/protein disulfide isomerase
A0A1M2VJI4	Eukaryotic translation initiation factor 3 subunit L OS=Trametes pubescens OX=154538 GN=TRAPUB_1370 PE=3 SV=1	TRAPUB_1370	69.236	4.6	2	1	cytoplasm,nucleus	K15029	EIF3L; translation initiation factor 3 subunit L		GO:0006412 translation; GO:0006413 translational initiation; GO:0006518 peptide metabolic process; GO:0006807 nitrogen compound metabolic process; GO:0008152 metabolic process; GO:0009058 biosynthetic process; GO:0009059 macromolecule biosynthetic process; GO:0009987 cellular process; GO:0010467 gene expression; GO:0019538 protein metabolic process; GO:0034641 cellular nitrogen compound metabolic…	GO:0005622 intracellular; GO:0005623 cell; GO:0005737 cytoplasm; GO:0005852 eukaryotic translation initiation factor 3 complex; GO:0032991 protein-containing complex;	GO:0003676 nucleic acid binding; GO:0003723 RNA binding; GO:0003743 translation initiation factor activity; GO:0005488 binding; GO:0008135 translation factor activity, RNA binding; GO:0097159 organic cyclic compound binding; GO:1901363 heterocyclic compound binding;			JK	KOG3677	RNA polymerase I-associated factor - PAF67
A0A1M2VJM0	NAD/NADP-dependent indole-3-acetaldehyde reductase OS=Trametes pubescens OX=154538 GN=TRAPUB_1360 PE=4 SV=1	TRAPUB_1360	32.388	11.9	3	3	cytoplasm							PF00248	Aldo/keto reductase family	S	KOG1577	Aldo/keto reductase family proteins
A0A1M2VJR9	10 kDa heat shock protein, mitochondrial OS=Trametes pubescens OX=154538 GN=TRAPUB_1301 PE=3 SV=1	TRAPUB_1301	11.435	20.6	2	2	mitochondria	K04078	groES, HSPE1; chaperonin GroES		GO:0006457 protein folding; GO:0006458 'de novo' protein folding; GO:0006605 protein targeting; GO:0006626 protein targeting to mitochondrion; GO:0006810 transport; GO:0006839 mitochondrial transport; GO:0006886 intracellular protein transport; GO:0006950 response to stress; GO:0006986 response to unfolded protein; GO:0006996 organelle organization; GO:0007005 mitochondrion organization; GO:00081…	GO:0005622 intracellular; GO:0005623 cell; GO:0005737 cytoplasm; GO:0005739 mitochondrion; GO:0005759 mitochondrial matrix; GO:0031974 membrane-enclosed lumen; GO:0043226 organelle; GO:0043227 membrane-bounded organelle; GO:0043229 intracellular organelle; GO:0043231 intracellular membrane-bounded organelle; GO:0043233 organelle lumen; GO:0070013 intracellular organelle lumen;	GO:0005488 binding; GO:0005515 protein binding; GO:0043167 ion binding; GO:0043169 cation binding; GO:0046872 metal ion binding; GO:0051082 unfolded protein binding; GO:0051087 chaperone binding;	PF00166	Chaperonin 10 Kd subunit	O	KOG1641	Mitochondrial chaperonin
A0A1M2VJS2	Heat shock protein HSS1 OS=Trametes pubescens OX=154538 GN=TRAPUB_1257 PE=3 SV=1	TRAPUB_1257	70.667	18.2	11	1	cytoplasm	K03283	HSPA1s; heat shock 70kDa protein 1/2/6/8	map03040 Spliceosome; map04141 Protein processing in endoplasmic reticulum; map04144 Endocytosis; map04213 Longevity regulating pathway - multiple species	GO:0000209 protein polyubiquitination; GO:0002181 cytoplasmic translation; GO:0002376 immune system process; GO:0006403 RNA localization; GO:0006404 RNA import into nucleus; GO:0006412 translation; GO:0006457 protein folding; GO:0006464 cellular protein modification process; GO:0006508 proteolysis; GO:0006511 ubiquitin-dependent protein catabolic process; GO:0006515 protein quality control for mi…	GO:0000322 storage vacuole; GO:0000323 lytic vacuole; GO:0000324 fungal-type vacuole; GO:0000329 fungal-type vacuole membrane; GO:0005576 extracellular region; GO:0005618 cell wall; GO:0005622 intracellular; GO:0005623 cell; GO:0005634 nucleus; GO:0005681 spliceosomal complex; GO:0005737 cytoplasm; GO:0005739 mitochondrion; GO:0005773 vacuole; GO:0005774 vacuolar membrane; GO:0005829 cytosol; GO:…	GO:0000049 tRNA binding; GO:0000166 nucleotide binding; GO:0003676 nucleic acid binding; GO:0003723 RNA binding; GO:0003824 catalytic activity; GO:0005488 binding; GO:0005515 protein binding; GO:0005524 ATP binding; GO:0008144 drug binding; GO:0016462 pyrophosphatase activity; GO:0016787 hydrolase activity; GO:0016817 hydrolase activity, acting on acid anhydrides; GO:0016818 hydrolase activity, a…			O	KOG0101	Molecular chaperones HSP70/HSC70, HSP70 superfamily
A0A1M2VJT4	Succinyl-CoA:3-ketoacid-coenzyme A transferase OS=Trametes pubescens OX=154538 GN=TRAPUB_1267 PE=3 SV=1	TRAPUB_1267	56.111	9.5	4	1	cytoplasm	K01027	OXCT; 3-oxoacid CoA-transferase [EC:2.8.3.5]	map00072 Synthesis and degradation of ketone bodies; map00280 Valine, leucine and isoleucine degradation; map00650 Butanoate metabolism; map01100 Metabolic pathways				PF01144	Coenzyme A transferase	C	KOG3822	Succinyl-CoA:alpha-ketoacid-CoA transferase
A0A1M2VJU4	Cellulase domain-containing protein OS=Trametes pubescens OX=154538 GN=TRAPUB_1271 PE=3 SV=1	TRAPUB_1271	85.383	2.9	2	2	plasma membrane	K01210	E3.2.1.58; glucan 1,3-beta-glucosidase [EC:3.2.1.58]	map00500 Starch and sucrose metabolism; map01100 Metabolic pathways	GO:0000003 reproduction; GO:0000272 polysaccharide catabolic process; GO:0000746 conjugation; GO:0000747 conjugation with cellular fusion; GO:0005975 carbohydrate metabolic process; GO:0005976 polysaccharide metabolic process; GO:0006073 cellular glucan metabolic process; GO:0008152 metabolic process; GO:0009056 catabolic process; GO:0009057 macromolecule catabolic process; GO:0009251 glucan cata…	GO:0000935 division septum; GO:0005576 extracellular region; GO:0005622 intracellular; GO:0005623 cell; GO:0005856 cytoskeleton; GO:0005886 plasma membrane; GO:0005937 mating projection; GO:0009986 cell surface; GO:0015629 actin cytoskeleton; GO:0016020 membrane; GO:0016021 integral component of membrane; GO:0030427 site of polarized growth; GO:0030428 cell septum; GO:0031224 intrinsic component …	GO:0003824 catalytic activity; GO:0004338 glucan exo-1,3-beta-glucosidase activity; GO:0004553 hydrolase activity, hydrolyzing O-glycosyl compounds; GO:0008422 beta-glucosidase activity; GO:0015926 glucosidase activity; GO:0016787 hydrolase activity; GO:0016798 hydrolase activity, acting on glycosyl bonds;	PF00150	Cellulase (glycosyl hydrolase family 5)
A0A1M2VK61	Proteasome endopeptidase complex(predicted) OS=Trametes pubescens OX=154538 GN=TRAPUB_1114 PE=3 SV=1	TRAPUB_1114	24.545	6.8	1	1	cytoskeleton	K02729	PSMA5; 20S proteasome subunit alpha 5 [EC:3.4.25.1]	map03050 Proteasome	GO:0006508 proteolysis; GO:0006511 ubiquitin-dependent protein catabolic process; GO:0006807 nitrogen compound metabolic process; GO:0007088 regulation of mitotic nuclear division; GO:0007346 regulation of mitotic cell cycle; GO:0008152 metabolic process; GO:0009056 catabolic process; GO:0009057 macromolecule catabolic process; GO:0009896 positive regulation of catabolic process; GO:0009987 cellu…	GO:0000502 proteasome complex; GO:0005622 intracellular; GO:0005623 cell; GO:0005634 nucleus; GO:0005737 cytoplasm; GO:0005829 cytosol; GO:0005839 proteasome core complex; GO:0012505 endomembrane system; GO:0016020 membrane; GO:0019773 proteasome core complex, alpha-subunit complex; GO:0031597 cytosolic proteasome complex; GO:0032991 protein-containing complex; GO:0034515 proteasome storage granu…		PF00227	Proteasome subunit	O	KOG0176	20S proteasome, regulatory subunit alpha type PSMA5/PUP2
A0A1M2VK63	Regulator of cytoskeleton and endocytosis RVS167 OS=Trametes pubescens OX=154538 GN=TRAPUB_1168 PE=4 SV=1	TRAPUB_1168	51.155	2.6	1	1	cytoplasm,nucleus	K12562	AMPH; amphiphysin	map04144 Endocytosis	GO:0006810 transport; GO:0006897 endocytosis; GO:0006950 response to stress; GO:0006974 cellular response to DNA damage stimulus; GO:0007009 plasma membrane organization; GO:0007163 establishment or maintenance of cell polarity; GO:0008064 regulation of actin polymerization or depolymerization; GO:0008360 regulation of cell shape; GO:0009405 pathogenesis; GO:0009607 response to biotic stimulus; G…	GO:0005622 intracellular; GO:0005623 cell; GO:0005737 cytoplasm; GO:0005794 Golgi apparatus; GO:0005802 trans-Golgi network; GO:0005826 actomyosin contractile ring; GO:0005829 cytosol; GO:0005856 cytoskeleton; GO:0005937 mating projection; GO:0005938 cell cortex; GO:0012505 endomembrane system; GO:0015629 actin cytoskeleton; GO:0030427 site of polarized growth; GO:0030479 actin cortical patch; GO…	GO:0005085 guanyl-nucleotide exchange factor activity; GO:0005086 ARF guanyl-nucleotide exchange factor activity; GO:0005488 binding; GO:0005515 protein binding; GO:0005516 calmodulin binding; GO:0008092 cytoskeletal protein binding; GO:0019899 enzyme binding; GO:0051020 GTPase binding; GO:0098772 molecular function regulator;	PF03114; PF00018	BAR domain; SH3 domain	T	KOG3771	Amphiphysin
A0A1M2VK95	Heat shock 70 kDa protein OS=Trametes pubescens OX=154538 GN=TRAPUB_1053 PE=3 SV=1	TRAPUB_1053	66.432	11.7	5	2	cytoplasm	K04043	dnaK, HSPA9; molecular chaperone DnaK	map03018 RNA degradation	GO:0006457 protein folding; GO:0006605 protein targeting; GO:0006626 protein targeting to mitochondrion; GO:0006790 sulfur compound metabolic process; GO:0006810 transport; GO:0006839 mitochondrial transport; GO:0006886 intracellular protein transport; GO:0006950 response to stress; GO:0006970 response to osmotic stress; GO:0006996 organelle organization; GO:0007005 mitochondrion organization; GO…	GO:0001405 PAM complex, Tim23 associated import motor; GO:0005576 extracellular region; GO:0005618 cell wall; GO:0005622 intracellular; GO:0005623 cell; GO:0005737 cytoplasm; GO:0005739 mitochondrion; GO:0005740 mitochondrial envelope; GO:0005743 mitochondrial inner membrane; GO:0005744 TIM23 mitochondrial import inner membrane translocase complex; GO:0005759 mitochondrial matrix; GO:0005886 plas…	GO:0003824 catalytic activity; GO:0005488 binding; GO:0005515 protein binding; GO:0016462 pyrophosphatase activity; GO:0016787 hydrolase activity; GO:0016817 hydrolase activity, acting on acid anhydrides; GO:0016818 hydrolase activity, acting on acid anhydrides, in phosphorus-containing anhydrides; GO:0016887 ATPase activity; GO:0017111 nucleoside-triphosphatase activity; GO:0030234 enzyme regula…			O	KOG0102	Molecular chaperones mortalin/PBP74/GRP75, HSP70 superfamily
A0A1M2VKH8	2-oxoglutarate dehydrogenase, mitochondrial OS=Trametes pubescens OX=154538 GN=TRAPUB_1040 PE=3 SV=1	TRAPUB_1040	112.97	6.1	3	1	mitochondria	K00164	OGDH, sucA; 2-oxoglutarate dehydrogenase E1 component [EC:1.2.4.2]	map00020 Citrate cycle (TCA cycle); map01100 Metabolic pathways; map01110 Biosynthesis of secondary metabolites; map01130 Biosynthesis of antibiotics; map01200 Carbon metabolism	GO:0006082 organic acid metabolic process; GO:0006091 generation of precursor metabolites and energy; GO:0006099 tricarboxylic acid cycle; GO:0006101 citrate metabolic process; GO:0006103 2-oxoglutarate metabolic process; GO:0008152 metabolic process; GO:0009060 aerobic respiration; GO:0009987 cellular process; GO:0015980 energy derivation by oxidation of organic compounds; GO:0016999 antibiotic …	GO:0005622 intracellular; GO:0005623 cell; GO:0005737 cytoplasm; GO:0005739 mitochondrion; GO:0005759 mitochondrial matrix; GO:0005947 mitochondrial alpha-ketoglutarate dehydrogenase complex; GO:0009295 nucleoid; GO:0009353 mitochondrial oxoglutarate dehydrogenase complex; GO:0030062 mitochondrial tricarboxylic acid cycle enzyme complex; GO:0031974 membrane-enclosed lumen; GO:0032991 protein-cont…	GO:0003824 catalytic activity; GO:0004591 oxoglutarate dehydrogenase (succinyl-transferring) activity; GO:0016491 oxidoreductase activity; GO:0016624 oxidoreductase activity, acting on the aldehyde or oxo group of donors, disulfide as acceptor; GO:0016903 oxidoreductase activity, acting on the aldehyde or oxo group of donors;	PF02779	Transketolase, pyrimidine binding domain	G	KOG0450	2-oxoglutarate dehydrogenase, E1 subunit
A0A1M2VKJ9	Peptidase S28(predicted) OS=Trametes pubescens OX=154538 GN=TRAPUB_1032 PE=3 SV=1	TRAPUB_1032	63.081	10	4	4	extracellular							PF05577	Serine carboxypeptidase S28	O	KOG2182	Hydrolytic enzymes of the alpha/beta hydrolase fold
A0A1M2VKN6	Aldo_ket_red domain-containing protein OS=Trametes pubescens OX=154538 GN=TRAPUB_927 PE=4 SV=1	TRAPUB_927	33.444	23.3	6	2	cytoplasm	K17743	XR; D-xylose reductase [EC:1.1.1.307]	map00040 Pentose and glucuronate interconversions; map01100 Metabolic pathways				PF00248	Aldo/keto reductase family	S	KOG1577	Aldo/keto reductase family proteins
A0A1M2VKS3	GDP-fucose transporter 1 OS=Trametes pubescens OX=154538 GN=TRAPUB_932 PE=4 SV=1	TRAPUB_932	38.553	4.5	1	1	plasma membrane	K15279	SLC35C1, FUCT1; solute carrier family 35 (GDP-fucose transporter), member C1		GO:0006810 transport; GO:0006811 ion transport; GO:0006820 anion transport; GO:0015711 organic anion transport; GO:0015714 phosphoenolpyruvate transport; GO:0015717 triose phosphate transport; GO:0015718 monocarboxylic acid transport; GO:0015748 organophosphate ester transport; GO:0015849 organic acid transport; GO:0034220 ion transmembrane transport; GO:0035436 triose phosphate transmembrane tra…	GO:0000139 Golgi membrane; GO:0005622 intracellular; GO:0005623 cell; GO:0005737 cytoplasm; GO:0005794 Golgi apparatus; GO:0012505 endomembrane system; GO:0016020 membrane; GO:0031090 organelle membrane; GO:0031984 organelle subcompartment; GO:0043226 organelle; GO:0043227 membrane-bounded organelle; GO:0043229 intracellular organelle; GO:0043231 intracellular membrane-bounded organelle; GO:00985…	GO:0005215 transporter activity; GO:0005342 organic acid transmembrane transporter activity; GO:0008028 monocarboxylic acid transmembrane transporter activity; GO:0008509 anion transmembrane transporter activity; GO:0008514 organic anion transmembrane transporter activity; GO:0015075 ion transmembrane transporter activity; GO:0015318 inorganic molecular entity transmembrane transporter activity; …			GOU	KOG1442	GDP-fucose transporter
R7S6N3	Transaldolase OS=Trametes versicolor (strain FP-101664) OX=717944 GN=TRAVEDRAFT_54781 PE=3 SV=1	TRAVEDRAFT_54781	28.01	15.5	5	2	cytoplasm	K00616	E2.2.1.2, talA, talB; transaldolase [EC:2.2.1.2]	map00030 Pentose phosphate pathway; map01100 Metabolic pathways; map01110 Biosynthesis of secondary metabolites; map01130 Biosynthesis of antibiotics; map01200 Carbon metabolism; map01230 Biosynthesis of amino acids				PF00923	Transaldolase	G	KOG2772	Transaldolase
A0A1M2VL40	Uncharacterized protein OS=Trametes pubescens OX=154538 GN=TRAPUB_827 PE=4 SV=1	TRAPUB_827	27.463	3.6	1	1	plasma membrane
A0A1M2VL65	Homeobox domain-containing protein(predicted) OS=Trametes pubescens OX=154538 GN=TRAPUB_766 PE=4 SV=1	TRAPUB_766	69.654	1.1	1	1	nucleus
A0A1M2VL86	Aldehyde reductase 1 OS=Trametes pubescens OX=154538 GN=TRAPUB_713 PE=4 SV=1	TRAPUB_713	36.801	15	3	1	cytoplasm	K18107	GAAD; L-glyceraldehyde reductase [EC:1.1.1.372]	map00040 Pentose and glucuronate interconversions; map01100 Metabolic pathways				PF00248	Aldo/keto reductase family	S	KOG1577	Aldo/keto reductase family proteins
A0A1M2VLB0	Beta-xylanase OS=Trametes pubescens OX=154538 GN=TRAPUB_724 PE=3 SV=1	TRAPUB_724	38.51	12.3	4	3	extracellular	K01181	E3.2.1.8, xynA; endo-1,4-beta-xylanase [EC:3.2.1.8]
A0A1M2VLG2	Calnexin-like protein OS=Trametes pubescens OX=154538 GN=TRAPUB_637 PE=3 SV=1	TRAPUB_637	61.237	10.7	5	1	extracellular	K08054	CANX; calnexin	map04141 Protein processing in endoplasmic reticulum; map04145 Phagosome						O	KOG0675	Calnexin
A0A1M2VLH4	Peptide hydrolase OS=Trametes pubescens OX=154538 GN=TRAPUB_701 PE=3 SV=1	TRAPUB_701	52.974	18.2	7	6	extracellular
A0A1M2VLK4	ATP synthase subunit e, mitochondrial OS=Trametes pubescens OX=154538 GN=TRAPUB_629 PE=3 SV=1	TRAPUB_629	9.9932	27	2	2	mitochondria	K01549	TIM11, ATP21; F-type H+-transporting ATP synthase subunit e	map00190 Oxidative phosphorylation; map01100 Metabolic pathways	GO:0006139 nucleobase-containing compound metabolic process; GO:0006163 purine nucleotide metabolic process; GO:0006164 purine nucleotide biosynthetic process; GO:0006725 cellular aromatic compound metabolic process; GO:0006753 nucleoside phosphate metabolic process; GO:0006754 ATP biosynthetic process; GO:0006793 phosphorus metabolic process; GO:0006796 phosphate-containing compound metabolic pr…	GO:0000276 mitochondrial proton-transporting ATP synthase complex, coupling factor F(o); GO:0005622 intracellular; GO:0005623 cell; GO:0005737 cytoplasm; GO:0005739 mitochondrion; GO:0005740 mitochondrial envelope; GO:0005743 mitochondrial inner membrane; GO:0005753 mitochondrial proton-transporting ATP synthase complex; GO:0016020 membrane; GO:0016021 integral component of membrane; GO:0016469 p…	GO:0005198 structural molecule activity;
A0A1M2VLM7	3-oxoacyl-[acyl-carrier-protein] reductase FabG OS=Trametes pubescens OX=154538 GN=TRAPUB_583 PE=4 SV=1	TRAPUB_583	58.061	9.1	4	2	cytoplasm	K00059	fabG, OAR1; 3-oxoacyl-[acyl-carrier protein] reductase [EC:1.1.1.100]	map00061 Fatty acid biosynthesis; map00780 Biotin metabolism; map01100 Metabolic pathways; map01130 Biosynthesis of antibiotics; map01212 Fatty acid metabolism				PF13561	Enoyl-(Acyl carrier protein) reductase	Q	KOG1200	Mitochondrial/plastidial beta-ketoacyl-ACP reductase
A0A1M2VLT6	Extracellular exo-inulinase inuE OS=Trametes pubescens OX=154538 GN=TRAPUB_496 PE=3 SV=1	TRAPUB_496	53.085	2	1	1	extracellular	K01193	INV, sacA; beta-fructofuranosidase [EC:3.2.1.26]	map00052 Galactose metabolism; map00500 Starch and sucrose metabolism; map01100 Metabolic pathways	GO:0000272 polysaccharide catabolic process; GO:0005975 carbohydrate metabolic process; GO:0005976 polysaccharide metabolic process; GO:0005984 disaccharide metabolic process; GO:0005985 sucrose metabolic process; GO:0005987 sucrose catabolic process; GO:0008152 metabolic process; GO:0009056 catabolic process; GO:0009057 macromolecule catabolic process; GO:0009311 oligosaccharide metabolic proces…	GO:0000322 storage vacuole; GO:0000323 lytic vacuole; GO:0000324 fungal-type vacuole; GO:0005576 extracellular region; GO:0005622 intracellular; GO:0005623 cell; GO:0005737 cytoplasm; GO:0005739 mitochondrion; GO:0005773 vacuole; GO:0043226 organelle; GO:0043227 membrane-bounded organelle; GO:0043229 intracellular organelle; GO:0043231 intracellular membrane-bounded organelle; GO:0071944 cell per…	GO:0003824 catalytic activity; GO:0004553 hydrolase activity, hydrolyzing O-glycosyl compounds; GO:0004564 beta-fructofuranosidase activity; GO:0004575 sucrose alpha-glucosidase activity; GO:0015926 glucosidase activity; GO:0016787 hydrolase activity; GO:0016798 hydrolase activity, acting on glycosyl bonds; GO:0051670 inulinase activity; GO:0090599 alpha-glucosidase activity;	PF00251; PF08244	Glycosyl hydrolases family 32 N-terminal domain; Glycosyl hydrolases family 32 C terminal	G	KOG0228	Beta-fructofuranosidase (invertase)
A0A1M2VLT8	3-ketoacyl-CoA thiolase, peroxisomal OS=Trametes pubescens OX=154538 GN=TRAPUB_501 PE=3 SV=1	TRAPUB_501	42.634	2.9	1	1	mitochondria	K07513	ACAA1; acetyl-CoA acyltransferase 1 [EC:2.3.1.16]	map00071 Fatty acid degradation; map00280 Valine, leucine and isoleucine degradation; map00592 alpha-Linolenic acid metabolism; map01040 Biosynthesis of unsaturated fatty acids; map01100 Metabolic pathways; map01110 Biosynthesis of secondary metabolites; map01130 Biosynthesis of antibiotics; map01212 Fatty acid metabolism; map04146 Peroxisome	GO:0006082 organic acid metabolic process; GO:0006629 lipid metabolic process; GO:0006631 fatty acid metabolic process; GO:0006635 fatty acid beta-oxidation; GO:0008152 metabolic process; GO:0009056 catabolic process; GO:0009062 fatty acid catabolic process; GO:0009987 cellular process; GO:0016042 lipid catabolic process; GO:0016054 organic acid catabolic process; GO:0019395 fatty acid oxidation;…	GO:0005622 intracellular; GO:0005623 cell; GO:0005737 cytoplasm; GO:0005739 mitochondrion; GO:0005740 mitochondrial envelope; GO:0005758 mitochondrial intermembrane space; GO:0005777 peroxisome; GO:0005782 peroxisomal matrix; GO:0031907 microbody lumen; GO:0031967 organelle envelope; GO:0031970 organelle envelope lumen; GO:0031974 membrane-enclosed lumen; GO:0031975 envelope; GO:0042579 microbody…	GO:0003676 nucleic acid binding; GO:0003723 RNA binding; GO:0003729 mRNA binding; GO:0003824 catalytic activity; GO:0003988 acetyl-CoA C-acyltransferase activity; GO:0005488 binding; GO:0016408 C-acyltransferase activity; GO:0016740 transferase activity; GO:0016746 transferase activity, transferring acyl groups; GO:0016747 transferase activity, transferring acyl groups other than amino-acyl group…	PF00108; PF02803	Thiolase, N-terminal domain; Thiolase, C-terminal domain	I	KOG1389	3-oxoacyl CoA thiolase
A0A1M2VLU6	Beta-glucosidase OS=Trametes pubescens OX=154538 GN=TRAPUB_552 PE=3 SV=1	TRAPUB_552	94.626	2.1	2	1	cytoplasm	K05349	bglX; beta-glucosidase [EC:3.2.1.21]	map00460 Cyanoamino acid metabolism; map00500 Starch and sucrose metabolism; map01100 Metabolic pathways; map01110 Biosynthesis of secondary metabolites				PF00933; PF01915; PF07691	Glycosyl hydrolase family 3 N terminal domain; Glycosyl hydrolase family 3 C-terminal domain; PA14 domain
A0A1M2VLW9	Glutathione S-transferase OS=Trametes pubescens OX=154538 GN=TRAPUB_504 PE=3 SV=1	TRAPUB_504	25.97	21.5	3	2	mitochondria	K00799	GST, gst; glutathione S-transferase [EC:2.5.1.18]	map00480 Glutathione metabolism; map01100 Metabolic pathways				PF02798; PF00043	Glutathione S-transferase, N-terminal domain; Glutathione S-transferase, C-terminal domain	O	KOG0867	Glutathione S-transferase
A0A1M2VLX4	Tripeptidyl-peptidase sed3 OS=Trametes pubescens OX=154538 GN=TRAPUB_569 PE=4 SV=1	TRAPUB_569	58.652	5.5	2	1	extracellular	K01279	TPP1, CLN2; tripeptidyl-peptidase I [EC:3.4.14.9]					PF09286; PF00082	Pro-kumamolisin, activation domain ; Subtilase family
A0A1M2VLZ3	Lipase_GDSL domain-containing protein(predicted) OS=Trametes pubescens OX=154538 GN=TRAPUB_510 PE=4 SV=1	TRAPUB_510	39.219	14.2	3	2	plasma membrane
A0A1M2VM29	Proteasome subunit beta OS=Trametes pubescens OX=154538 GN=TRAPUB_377 PE=3 SV=1	TRAPUB_377	33.607	6.1	1	1	mitochondria	K02737	PSMB5; 20S proteasome subunit beta 5 [EC:3.4.25.1]	map03050 Proteasome	GO:0006508 proteolysis; GO:0006511 ubiquitin-dependent protein catabolic process; GO:0006807 nitrogen compound metabolic process; GO:0007088 regulation of mitotic nuclear division; GO:0007346 regulation of mitotic cell cycle; GO:0008152 metabolic process; GO:0009056 catabolic process; GO:0009057 macromolecule catabolic process; GO:0009896 positive regulation of catabolic process; GO:0009987 cellu…	GO:0000502 proteasome complex; GO:0005622 intracellular; GO:0005623 cell; GO:0005634 nucleus; GO:0005737 cytoplasm; GO:0005783 endoplasmic reticulum; GO:0005789 endoplasmic reticulum membrane; GO:0005829 cytosol; GO:0005839 proteasome core complex; GO:0012505 endomembrane system; GO:0016020 membrane; GO:0019774 proteasome core complex, beta-subunit complex; GO:0031597 cytosolic proteasome complex…	GO:0003824 catalytic activity; GO:0004175 endopeptidase activity; GO:0008233 peptidase activity; GO:0016787 hydrolase activity; GO:0070011 peptidase activity, acting on L-amino acid peptides; GO:0140096 catalytic activity, acting on a protein;	PF00227	Proteasome subunit	O	KOG0175	20S proteasome, regulatory subunit beta type PSMB5/PSMB8/PRE2
A0A1M2VM84	Carbohydrate Esterase Family 16 protein(predicted) OS=Trametes pubescens OX=154538 GN=TRAPUB_427 PE=4 SV=1	TRAPUB_427	34.85	3.2	1	1	extracellular
A0A1M2VM95	Glucanase OS=Trametes pubescens OX=154538 GN=TRAPUB_406 PE=3 SV=1	TRAPUB_406	47.253	21.5	8	6	extracellular	K19668	CBH2, cbhA; cellulose 1,4-beta-cellobiosidase [EC:3.2.1.91]	map00500 Starch and sucrose metabolism; map01100 Metabolic pathways	GO:0000272 polysaccharide catabolic process; GO:0005975 carbohydrate metabolic process; GO:0005976 polysaccharide metabolic process; GO:0008152 metabolic process; GO:0009056 catabolic process; GO:0009057 macromolecule catabolic process; GO:0009251 glucan catabolic process; GO:0016052 carbohydrate catabolic process; GO:0043170 macromolecule metabolic process; GO:0044042 glucan metabolic process; G…		GO:0003824 catalytic activity; GO:0004553 hydrolase activity, hydrolyzing O-glycosyl compounds; GO:0016162 cellulose 1,4-beta-cellobiosidase activity; GO:0016787 hydrolase activity; GO:0016798 hydrolase activity, acting on glycosyl bonds;	PF00734; PF01341	Fungal cellulose binding domain; Glycosyl hydrolases family 6
A0A1M2VMA6	Acylpyruvase FAHD1, mitochondrial OS=Trametes pubescens OX=154538 GN=TRAPUB_419 PE=3 SV=1	TRAPUB_419	26.734	13.4	2	2	cytoplasm	K01557	FAHD1; acylpyruvate hydrolase [EC:3.7.1.5]	map00350 Tyrosine metabolism; map01100 Metabolic pathways	GO:0006082 organic acid metabolic process; GO:0006520 cellular amino acid metabolic process; GO:0006570 tyrosine metabolic process; GO:0006572 tyrosine catabolic process; GO:0006725 cellular aromatic compound metabolic process; GO:0006807 nitrogen compound metabolic process; GO:0008152 metabolic process; GO:0009056 catabolic process; GO:0009063 cellular amino acid catabolic process; GO:0009072 ar…	GO:0005622 intracellular; GO:0005623 cell; GO:0005737 cytoplasm; GO:0005739 mitochondrion; GO:0043226 organelle; GO:0043227 membrane-bounded organelle; GO:0043229 intracellular organelle; GO:0043231 intracellular membrane-bounded organelle;	GO:0003824 catalytic activity; GO:0016787 hydrolase activity; GO:0016822 hydrolase activity, acting on acid carbon-carbon bonds; GO:0016823 hydrolase activity, acting on acid carbon-carbon bonds, in ketonic substances; GO:0047621 acylpyruvate hydrolase activity;			Q	KOG1535	Predicted fumarylacetoacetate hydralase
A0A1M2VMD1	Adenylosuccinate lyase OS=Trametes pubescens OX=154538 GN=TRAPUB_364 PE=3 SV=1	TRAPUB_364	66.346	6.4	2	1	cytoplasm	K01756	purB, ADSL; adenylosuccinate lyase [EC:4.3.2.2]	map00230 Purine metabolism; map00250 Alanine, aspartate and glutamate metabolism; map01100 Metabolic pathways; map01110 Biosynthesis of secondary metabolites; map01130 Biosynthesis of antibiotics	GO:0006082 organic acid metabolic process; GO:0006106 fumarate metabolic process; GO:0006139 nucleobase-containing compound metabolic process; GO:0006163 purine nucleotide metabolic process; GO:0006164 purine nucleotide biosynthetic process; GO:0006167 AMP biosynthetic process; GO:0006188 IMP biosynthetic process; GO:0006189 'de novo' IMP biosynthetic process; GO:0006725 cellular aromatic compoun…		GO:0003824 catalytic activity; GO:0004018 N6-(1,2-dicarboxyethyl)AMP AMP-lyase (fumarate-forming) activity; GO:0016829 lyase activity; GO:0016840 carbon-nitrogen lyase activity; GO:0016842 amidine-lyase activity; GO:0070626 (S)-2-(5-amino-1-(5-phospho-D-ribosyl)imidazole-4-carboxamido)succinate AMP-lyase (fumarate-forming) activity;	PF00206; PF10397	Lyase; Adenylosuccinate lyase C-terminus	F	KOG2700	Adenylosuccinate lyase
A0A1M2VMJ4	Glycoside hydrolase family 78 protein(predicted) OS=Trametes pubescens OX=154538 GN=TRAPUB_372 PE=4 SV=1	TRAPUB_372	70.895	7.4	3	2	extracellular
A0A1M2VMK7	Peptidase A1 domain-containing protein(predicted) OS=Trametes pubescens OX=154538 GN=TRAPUB_286 PE=4 SV=1	TRAPUB_286	66.339	2.6	1	1	extracellular									O	KOG1339	Aspartyl protease
A0A1M2VML1	Methionine adenosyltransferase 2 subunit beta OS=Trametes pubescens OX=154538 GN=TRAPUB_254 PE=3 SV=1	TRAPUB_254	35.708	7.5	2	2	extracellular	K00789	metK; S-adenosylmethionine synthetase [EC:2.5.1.6]	map00270 Cysteine and methionine metabolism; map01100 Metabolic pathways; map01110 Biosynthesis of secondary metabolites; map01230 Biosynthesis of amino acids				PF04321	RmlD substrate binding domain	EI	KOG1430	C-3 sterol dehydrogenase/3-beta-hydroxysteroid dehydrogenase and related dehydrogenases
A0A1M2VMR8	Pectin lyase-like protein(predicted) OS=Trametes pubescens OX=154538 GN=TRAPUB_259 PE=3 SV=1	TRAPUB_259	43.654	7.4	2	2	extracellular	K01213	E3.2.1.67; galacturan 1,4-alpha-galacturonidase [EC:3.2.1.67]	map00040 Pentose and glucuronate interconversions; map01100 Metabolic pathways				PF00295	Glycosyl hydrolases family 28
A0A1M2VMS9	Protein unc-80-like protein OS=Trametes pubescens OX=154538 GN=TRAPUB_269 PE=4 SV=1	TRAPUB_269	262.08	0.5	1	1	nucleus
A0A1M2VMT0	Heat shock protein SSB OS=Trametes pubescens OX=154538 GN=TRAPUB_227 PE=3 SV=1	TRAPUB_227	67.205	24.3	12	1	cytoplasm	K03283	HSPA1s; heat shock 70kDa protein 1/2/6/8	map03040 Spliceosome; map04141 Protein processing in endoplasmic reticulum; map04144 Endocytosis; map04213 Longevity regulating pathway - multiple species	GO:0000054 ribosomal subunit export from nucleus; GO:0002181 cytoplasmic translation; GO:0006139 nucleobase-containing compound metabolic process; GO:0006364 rRNA processing; GO:0006396 RNA processing; GO:0006403 RNA localization; GO:0006405 RNA export from nucleus; GO:0006412 translation; GO:0006414 translational elongation; GO:0006415 translational termination; GO:0006450 regulation of translat…	GO:0005622 intracellular; GO:0005623 cell; GO:0005737 cytoplasm; GO:0005829 cytosol; GO:0005844 polysome; GO:0005886 plasma membrane; GO:0010494 cytoplasmic stress granule; GO:0016020 membrane; GO:0032991 protein-containing complex; GO:0035770 ribonucleoprotein granule; GO:0036464 cytoplasmic ribonucleoprotein granule; GO:0043226 organelle; GO:0043228 non-membrane-bounded organelle; GO:0043229 in…	GO:0003824 catalytic activity; GO:0005488 binding; GO:0005515 protein binding; GO:0005516 calmodulin binding; GO:0016462 pyrophosphatase activity; GO:0016787 hydrolase activity; GO:0016817 hydrolase activity, acting on acid anhydrides; GO:0016818 hydrolase activity, acting on acid anhydrides, in phosphorus-containing anhydrides; GO:0016887 ATPase activity; GO:0017111 nucleoside-triphosphatase act…			O	KOG0101	Molecular chaperones HSP70/HSC70, HSP70 superfamily
A0A1M2VMV9	Exportin-1 OS=Trametes pubescens OX=154538 GN=TRAPUB_223 PE=3 SV=1	TRAPUB_223	122.36	3.3	3	2	cytoskeleton	K14290	XPO1, CRM1; exportin-1	map03008 Ribosome biogenesis in eukaryotes; map03013 RNA transport	GO:0000054 ribosomal subunit export from nucleus; GO:0000055 ribosomal large subunit export from nucleus; GO:0000056 ribosomal small subunit export from nucleus; GO:0006403 RNA localization; GO:0006405 RNA export from nucleus; GO:0006406 mRNA export from nucleus; GO:0006611 protein export from nucleus; GO:0006810 transport; GO:0006886 intracellular protein transport; GO:0006913 nucleocytoplasmic …	GO:0000775 chromosome, centromeric region; GO:0000776 kinetochore; GO:0005622 intracellular; GO:0005623 cell; GO:0005634 nucleus; GO:0005635 nuclear envelope; GO:0005643 nuclear pore; GO:0005694 chromosome; GO:0005737 cytoplasm; GO:0005815 microtubule organizing center; GO:0005816 spindle pole body; GO:0005856 cytoskeleton; GO:0012505 endomembrane system; GO:0015630 microtubule cytoskeleton; GO:0…	GO:0000166 nucleotide binding; GO:0001882 nucleoside binding; GO:0001883 purine nucleoside binding; GO:0005049 nuclear export signal receptor activity; GO:0005215 transporter activity; GO:0005488 binding; GO:0005525 GTP binding; GO:0017076 purine nucleotide binding; GO:0019001 guanyl nucleotide binding; GO:0032549 ribonucleoside binding; GO:0032550 purine ribonucleoside binding; GO:0032553 ribonu…			UY	KOG2020	Nuclear transport receptor CRM1/MSN5 (importin beta superfamily)
A0A1M2VMW7	Hydroxyquinol 1,2-dioxygenase OS=Trametes pubescens OX=154538 GN=TRAPUB_151 PE=4 SV=1	TRAPUB_151	36.417	6.1	2	2	cytoplasm							PF00775	Dioxygenase
A0A1M2VN33	CBM6 domain-containing protein OS=Trametes pubescens OX=154538 GN=TRAPUB_162 PE=3 SV=1	TRAPUB_162	47.946	14.6	5	2	extracellular
A0A1M2VN43	Glucan 1,3-beta-glucosidase OS=Trametes pubescens OX=154538 GN=TRAPUB_127 PE=3 SV=1	TRAPUB_127	46.65	18.4	5	2	extracellular	K01210	E3.2.1.58; glucan 1,3-beta-glucosidase [EC:3.2.1.58]	map00500 Starch and sucrose metabolism; map01100 Metabolic pathways	GO:0000003 reproduction; GO:0000272 polysaccharide catabolic process; GO:0000746 conjugation; GO:0000747 conjugation with cellular fusion; GO:0003006 developmental process involved in reproduction; GO:0005975 carbohydrate metabolic process; GO:0005976 polysaccharide metabolic process; GO:0006073 cellular glucan metabolic process; GO:0007049 cell cycle; GO:0007155 cell adhesion; GO:0008152 metabol…	GO:0000322 storage vacuole; GO:0000323 lytic vacuole; GO:0000324 fungal-type vacuole; GO:0000935 division septum; GO:0005576 extracellular region; GO:0005618 cell wall; GO:0005619 ascospore wall; GO:0005622 intracellular; GO:0005623 cell; GO:0005628 prospore membrane; GO:0005737 cytoplasm; GO:0005773 vacuole; GO:0005856 cytoskeleton; GO:0005886 plasma membrane; GO:0005937 mating projection; GO:00…	GO:0003824 catalytic activity; GO:0004338 glucan exo-1,3-beta-glucosidase activity; GO:0004553 hydrolase activity, hydrolyzing O-glycosyl compounds; GO:0005488 binding; GO:0005515 protein binding; GO:0008422 beta-glucosidase activity; GO:0015926 glucosidase activity; GO:0016787 hydrolase activity; GO:0016798 hydrolase activity, acting on glycosyl bonds; GO:0046557 glucan endo-1,6-beta-glucosidase…	PF00150	Cellulase (glycosyl hydrolase family 5)
A0A1M2VN45	Dipeptidyl peptidase 3 OS=Trametes pubescens OX=154538 GN=TRAPUB_44 PE=3 SV=1	TRAPUB_44	77.066	14.2	7	4	cytoplasm	K01277	DPP3; dipeptidyl-peptidase III [EC:3.4.14.4]		GO:0006508 proteolysis; GO:0006807 nitrogen compound metabolic process; GO:0008152 metabolic process; GO:0019538 protein metabolic process; GO:0043170 macromolecule metabolic process; GO:0044238 primary metabolic process; GO:0071704 organic substance metabolic process; GO:1901564 organonitrogen compound metabolic process;	GO:0005622 intracellular; GO:0005623 cell; GO:0005634 nucleus; GO:0005737 cytoplasm; GO:0043226 organelle; GO:0043227 membrane-bounded organelle; GO:0043229 intracellular organelle; GO:0043231 intracellular membrane-bounded organelle;	GO:0003824 catalytic activity; GO:0004177 aminopeptidase activity; GO:0008233 peptidase activity; GO:0008238 exopeptidase activity; GO:0008239 dipeptidyl-peptidase activity; GO:0016787 hydrolase activity; GO:0070011 peptidase activity, acting on L-amino acid peptides; GO:0140096 catalytic activity, acting on a protein;			O	KOG3675	Dipeptidyl peptidase III
A0A1M2VNB4	Lytic polysaccharide monooxygenase(predicted) OS=Trametes pubescens OX=154538 GN=TRAPUB_57 PE=3 SV=1	TRAPUB_57	19.959	13.5	2	2	extracellular	K19356	E1.14.99.54; lytic cellulose monooxygenase (C1-hydroxylating) [EC:1.14.99.54]
A0A1M2VNC4	Beta-mannosidase OS=Trametes pubescens OX=154538 GN=TRAPUB_81 PE=4 SV=1	TRAPUB_81	97.866	1.4	1	1	cytoplasm	K01192	E3.2.1.25, MANBA, manB; beta-mannosidase [EC:3.2.1.25]	map00511 Other glycan degradation				PF00703	Glycosyl hydrolases family 2	G	KOG2230	Predicted beta-mannosidase
A0A1M2VNG7	CBM_19 domain-containing protein(predicted) OS=Trametes pubescens OX=154538 GN=TRAPUB_14400 PE=4 SV=1	TRAPUB_14400	39.255	10.6	2	2	extracellular
A0A1M2VNI2	E3 ubiquitin ligase complex SCF subunit OS=Trametes pubescens OX=154538 GN=TRAPUB_14443 PE=3 SV=1	TRAPUB_14443	18.446	38.5	3	1	nucleus	K03094	SKP1, CBF3D; S-phase kinase-associated protein 1	map04111 Cell cycle - yeast; map04120 Ubiquitin mediated proteolysis; map04141 Protein processing in endoplasmic reticulum	GO:0000018 regulation of DNA recombination; GO:0000082 G1/S transition of mitotic cell cycle; GO:0000086 G2/M transition of mitotic cell cycle; GO:0000278 mitotic cell cycle; GO:0000280 nuclear division; GO:0000921 septin ring assembly; GO:0006417 regulation of translation; GO:0006464 cellular protein modification process; GO:0006508 proteolysis; GO:0006511 ubiquitin-dependent protein catabolic p…	GO:0000151 ubiquitin ligase complex; GO:0000152 nuclear ubiquitin ligase complex; GO:0000775 chromosome, centromeric region; GO:0000776 kinetochore; GO:0005622 intracellular; GO:0005623 cell; GO:0005634 nucleus; GO:0005694 chromosome; GO:0005737 cytoplasm; GO:0017117 single-stranded DNA-dependent ATP-dependent DNA helicase complex; GO:0019005 SCF ubiquitin ligase complex; GO:0031461 cullin-RING u…	GO:0003676 nucleic acid binding; GO:0003677 DNA binding; GO:0003688 DNA replication origin binding; GO:0003690 double-stranded DNA binding; GO:0003824 catalytic activity; GO:0004842 ubiquitin-protein transferase activity; GO:0005488 binding; GO:0005515 protein binding; GO:0016740 transferase activity; GO:0019787 ubiquitin-like protein transferase activity; GO:0033218 amide binding; GO:0042277 pep…	PF03931; PF01466	Skp1 family, tetramerisation domain; Skp1 family, dimerisation domain	O	KOG1724	SCF ubiquitin ligase, Skp1 component
A0A1M2VNM0	Retrovirus-related Pol polyprotein from transposon 412 (Fragment) OS=Trametes pubescens OX=154538 GN=TRAPUB_14355 PE=4 SV=1	TRAPUB_14355	45.132	3.6	1	1	cytoplasm							PF00665	Integrase core domain	L	KOG0017	FOG: Transposon-encoded proteins with TYA, reverse transcriptase, integrase domains in various combinations
A0A1M2VNQ5	Alpha-amylase OS=Trametes pubescens OX=154538 GN=TRAPUB_14352 PE=3 SV=1	TRAPUB_14352	56.938	4.5	2	2	extracellular	K01176	AMY, amyA, malS; alpha-amylase [EC:3.2.1.1]	map00500 Starch and sucrose metabolism; map01100 Metabolic pathways				PF00128; PF09260	Alpha amylase, catalytic domain; Domain of unknown function (DUF1966)	G	KOG0471	Alpha-amylase
A0A1M2VNQ6	Transket_pyr domain-containing protein OS=Trametes pubescens OX=154538 GN=TRAPUB_14349 PE=4 SV=1	TRAPUB_14349	130.93	8.6	8	1	plasma membrane							PF00456; PF02779; PF02780; PF00067	Transketolase, thiamine diphosphate binding domain; Transketolase, pyrimidine binding domain; Transketolase, C-terminal domain; Cytochrome P450	G	KOG0523	Transketolase
A0A1M2VNT7	Glycoside hydrolase family 17 protein(predicted) OS=Trametes pubescens OX=154538 GN=TRAPUB_14266 PE=4 SV=1	TRAPUB_14266	40.247	2.8	1	1	extracellular
A0A1M2VNW0	40S ribosomal protein S5 OS=Trametes pubescens OX=154538 GN=TRAPUB_14260 PE=3 SV=1	TRAPUB_14260	22.585	30	6	5	cytoplasm	K02989	RP-S5e, RPS5; small subunit ribosomal protein S5e	map03010 Ribosome	GO:0000028 ribosomal small subunit assembly; GO:0002181 cytoplasmic translation; GO:0006403 RNA localization; GO:0006405 RNA export from nucleus; GO:0006407 rRNA export from nucleus; GO:0006412 translation; GO:0006450 regulation of translational fidelity; GO:0006518 peptide metabolic process; GO:0006611 protein export from nucleus; GO:0006807 nitrogen compound metabolic process; GO:0006810 transp…	GO:0005622 intracellular; GO:0005623 cell; GO:0005737 cytoplasm; GO:0005829 cytosol; GO:0005840 ribosome; GO:0015935 small ribosomal subunit; GO:0022626 cytosolic ribosome; GO:0022627 cytosolic small ribosomal subunit; GO:0030684 preribosome; GO:0030686 90S preribosome; GO:0032991 protein-containing complex; GO:0043226 organelle; GO:0043228 non-membrane-bounded organelle; GO:0043229 intracellular…	GO:0003676 nucleic acid binding; GO:0003723 RNA binding; GO:0003729 mRNA binding; GO:0003735 structural constituent of ribosome; GO:0005198 structural molecule activity; GO:0005488 binding; GO:0019843 rRNA binding; GO:0097159 organic cyclic compound binding; GO:1901363 heterocyclic compound binding;	PF00177	Ribosomal protein S7p/S5e	J	KOG3291	Ribosomal protein S7
A0A1M2VP69	Unplaced genomic scaffold CY34scaffold_95, whole genome shotgun sequence(predicted) OS=Trametes pubescens OX=154538 GN=TRAPUB_14107 PE=4 SV=1	TRAPUB_14107	156.14	3.7	4	4	extracellular
A0A1M2VP82	Acyl-CoA dehydrogenase family member 10 OS=Trametes pubescens OX=154538 GN=TRAPUB_14148 PE=3 SV=1	TRAPUB_14148	49.797	11.7	4	2	cytoplasm	K00249	ACADM, acd; acyl-CoA dehydrogenase [EC:1.3.8.7]	map00071 Fatty acid degradation; map00280 Valine, leucine and isoleucine degradation; map01100 Metabolic pathways; map01110 Biosynthesis of secondary metabolites; map01130 Biosynthesis of antibiotics; map01212 Fatty acid metabolism				PF02771; PF02770; PF00441	Acyl-CoA dehydrogenase, N-terminal domain; Acyl-CoA dehydrogenase, middle domain; Acyl-CoA dehydrogenase, C-terminal domain	I	KOG1469	Predicted acyl-CoA dehydrogenase
A0A1M2VPD5	HbrB-domain-containing protein(predicted) OS=Trametes pubescens OX=154538 GN=TRAPUB_14049 PE=4 SV=1	TRAPUB_14049	52.75	3.1	1	1	mitochondria				GO:0001558 regulation of cell growth; GO:0006996 organelle organization; GO:0007010 cytoskeleton organization; GO:0007154 cell communication; GO:0007163 establishment or maintenance of cell polarity; GO:0007165 signal transduction; GO:0009987 cellular process; GO:0016043 cellular component organization; GO:0023052 signaling; GO:0030029 actin filament-based process; GO:0030036 actin cytoskeleton o…	GO:0005622 intracellular; GO:0005623 cell; GO:0005737 cytoplasm; GO:0005886 plasma membrane; GO:0016020 membrane; GO:0031932 TORC2 complex; GO:0032991 protein-containing complex; GO:0038201 TOR complex; GO:0071944 cell periphery;		PF08539	HbrB-like
A0A1M2VPG9	PHB domain-containing protein OS=Trametes pubescens OX=154538 GN=TRAPUB_14003 PE=3 SV=1	TRAPUB_14003	36.922	11.9	3	2	cytoplasm									C	KOG2621	Prohibitins and stomatins of the PID superfamily
A0A1M2VPH6	Multifunctional fusion protein OS=Trametes pubescens OX=154538 GN=TRAPUB_14010 PE=3 SV=1	TRAPUB_14010	58.817	5.9	3	3	cytoplasm	K00294	E1.2.1.88; 1-pyrroline-5-carboxylate dehydrogenase [EC:1.2.1.88]	map00250 Alanine, aspartate and glutamate metabolism; map00330 Arginine and proline metabolism; map01100 Metabolic pathways	GO:0006082 organic acid metabolic process; GO:0006520 cellular amino acid metabolic process; GO:0006536 glutamate metabolic process; GO:0006537 glutamate biosynthetic process; GO:0006560 proline metabolic process; GO:0006562 proline catabolic process; GO:0006807 nitrogen compound metabolic process; GO:0006950 response to stress; GO:0007154 cell communication; GO:0008152 metabolic process; GO:0008…	GO:0005622 intracellular; GO:0005623 cell; GO:0005737 cytoplasm; GO:0005739 mitochondrion; GO:0005759 mitochondrial matrix; GO:0031974 membrane-enclosed lumen; GO:0043226 organelle; GO:0043227 membrane-bounded organelle; GO:0043229 intracellular organelle; GO:0043231 intracellular membrane-bounded organelle; GO:0043233 organelle lumen; GO:0070013 intracellular organelle lumen;	GO:0003824 catalytic activity; GO:0003842 1-pyrroline-5-carboxylate dehydrogenase activity; GO:0016491 oxidoreductase activity; GO:0016645 oxidoreductase activity, acting on the CH-NH group of donors; GO:0016646 oxidoreductase activity, acting on the CH-NH group of donors, NAD or NADP as acceptor;			E	KOG2455	Delta-1-pyrroline-5-carboxylate dehydrogenase
A0A1M2VPH8	Glycerol kinase OS=Trametes pubescens OX=154538 GN=TRAPUB_14043 PE=3 SV=1	TRAPUB_14043	58.203	6.6	2	2	cytoplasm	K00864	glpK, GK; glycerol kinase [EC:2.7.1.30]	map00561 Glycerolipid metabolism; map01100 Metabolic pathways	GO:0005975 carbohydrate metabolic process; GO:0006066 alcohol metabolic process; GO:0006071 glycerol metabolic process; GO:0006072 glycerol-3-phosphate metabolic process; GO:0006629 lipid metabolic process; GO:0006638 neutral lipid metabolic process; GO:0006639 acylglycerol metabolic process; GO:0006641 triglyceride metabolic process; GO:0006793 phosphorus metabolic process; GO:0006796 phosphate-…	GO:0005622 intracellular; GO:0005623 cell; GO:0005737 cytoplasm; GO:0005739 mitochondrion; GO:0043226 organelle; GO:0043227 membrane-bounded organelle; GO:0043229 intracellular organelle; GO:0043231 intracellular membrane-bounded organelle;	GO:0003824 catalytic activity; GO:0004370 glycerol kinase activity; GO:0016301 kinase activity; GO:0016740 transferase activity; GO:0016772 transferase activity, transferring phosphorus-containing groups; GO:0016773 phosphotransferase activity, alcohol group as acceptor;	PF00370; PF02782	FGGY family of carbohydrate kinases, N-terminal domain; FGGY family of carbohydrate kinases, C-terminal domain	G	KOG2517	Ribulose kinase and related carbohydrate kinases
A0A1M2VPI6	Tripeptidyl-peptidase sed3 OS=Trametes pubescens OX=154538 GN=TRAPUB_14014 PE=4 SV=1	TRAPUB_14014	65.874	17	8	7	extracellular	K01279	TPP1, CLN2; tripeptidyl-peptidase I [EC:3.4.14.9]					PF09286	Pro-kumamolisin, activation domain
A0A1M2VPJ0	AB hydrolase-1 domain-containing protein(predicted) OS=Trametes pubescens OX=154538 GN=TRAPUB_13993 PE=3 SV=1	TRAPUB_13993	60.776	11.1	6	6	extracellular							PF00561	alpha/beta hydrolase fold
A0A1M2VPK3	Alpha/beta-hydrolase(predicted) OS=Trametes pubescens OX=154538 GN=TRAPUB_13994 PE=3 SV=1	TRAPUB_13994	65.178	6.3	4	4	cytoplasm							PF00561	alpha/beta hydrolase fold
A0A1M2VPL2	Citrate synthase OS=Trametes pubescens OX=154538 GN=TRAPUB_13980 PE=3 SV=1	TRAPUB_13980	51.16	13.5	4	4	mitochondria	K01647	CS, gltA; citrate synthase [EC:2.3.3.1]	map00020 Citrate cycle (TCA cycle); map00630 Glyoxylate and dicarboxylate metabolism; map01100 Metabolic pathways; map01110 Biosynthesis of secondary metabolites; map01130 Biosynthesis of antibiotics; map01200 Carbon metabolism; map01210 2-Oxocarboxylic acid metabolism; map01230 Biosynthesis of amino acids	GO:0005975 carbohydrate metabolic process; GO:0006081 cellular aldehyde metabolic process; GO:0006082 organic acid metabolic process; GO:0006084 acetyl-CoA metabolic process; GO:0006091 generation of precursor metabolites and energy; GO:0006097 glyoxylate cycle; GO:0006099 tricarboxylic acid cycle; GO:0006101 citrate metabolic process; GO:0006139 nucleobase-containing compound metabolic process; …	GO:0005622 intracellular; GO:0005623 cell; GO:0005737 cytoplasm; GO:0005739 mitochondrion; GO:0005759 mitochondrial matrix; GO:0005777 peroxisome; GO:0031974 membrane-enclosed lumen; GO:0042579 microbody; GO:0043226 organelle; GO:0043227 membrane-bounded organelle; GO:0043229 intracellular organelle; GO:0043231 intracellular membrane-bounded organelle; GO:0043233 organelle lumen; GO:0070013 intra…	GO:0003824 catalytic activity; GO:0004108 citrate (Si)-synthase activity; GO:0016740 transferase activity; GO:0016746 transferase activity, transferring acyl groups; GO:0036440 citrate synthase activity; GO:0046912 transferase activity, transferring acyl groups, acyl groups converted into alkyl on transfer;	PF00285	Citrate synthase	H	KOG2617	Citrate synthase
A0A1M2VPQ3	PKS_ER domain-containing protein OS=Trametes pubescens OX=154538 GN=TRAPUB_13961 PE=4 SV=1	TRAPUB_13961	35.217	5.5	1	1	cytoplasm	K00344	qor, CRYZ; NADPH:quinone reductase [EC:1.6.5.5]		GO:0006950 response to stress; GO:0006979 response to oxidative stress; GO:0008152 metabolic process; GO:0009636 response to toxic substance; GO:0009987 cellular process; GO:0033554 cellular response to stress; GO:0034599 cellular response to oxidative stress; GO:0042221 response to chemical; GO:0050896 response to stimulus; GO:0051716 cellular response to stimulus; GO:0055114 oxidation-reduction…	GO:0005622 intracellular; GO:0005623 cell; GO:0005634 nucleus; GO:0005737 cytoplasm; GO:0043226 organelle; GO:0043227 membrane-bounded organelle; GO:0043229 intracellular organelle; GO:0043231 intracellular membrane-bounded organelle;	GO:0003676 nucleic acid binding; GO:0003723 RNA binding; GO:0003824 catalytic activity; GO:0003960 NADPH:quinone reductase activity; GO:0005488 binding; GO:0016491 oxidoreductase activity; GO:0016627 oxidoreductase activity, acting on the CH-CH group of donors; GO:0016628 oxidoreductase activity, acting on the CH-CH group of donors, NAD or NADP as acceptor; GO:0016651 oxidoreductase activity, act…			C	KOG1197	Predicted quinone oxidoreductase
A0A1M2VPS8	Cytochrome c oxidase subunit 6, mitochondrial OS=Trametes pubescens OX=154538 GN=TRAPUB_13945 PE=3 SV=1	TRAPUB_13945	15.135	44.8	4	3	mitochondria	K02264	COX5A; cytochrome c oxidase subunit 5a	map00190 Oxidative phosphorylation; map01100 Metabolic pathways	GO:0006091 generation of precursor metabolites and energy; GO:0006119 oxidative phosphorylation; GO:0006123 mitochondrial electron transport, cytochrome c to oxygen; GO:0006139 nucleobase-containing compound metabolic process; GO:0006163 purine nucleotide metabolic process; GO:0006725 cellular aromatic compound metabolic process; GO:0006753 nucleoside phosphate metabolic process; GO:0006793 phosp…	GO:0005622 intracellular; GO:0005623 cell; GO:0005737 cytoplasm; GO:0005739 mitochondrion; GO:0005740 mitochondrial envelope; GO:0005743 mitochondrial inner membrane; GO:0005746 mitochondrial respirasome; GO:0005751 mitochondrial respiratory chain complex IV; GO:0016020 membrane; GO:0016021 integral component of membrane; GO:0019866 organelle inner membrane; GO:0031090 organelle membrane; GO:0031…	GO:0003824 catalytic activity; GO:0004129 cytochrome-c oxidase activity; GO:0005215 transporter activity; GO:0008324 cation transmembrane transporter activity; GO:0009055 electron transfer activity; GO:0015002 heme-copper terminal oxidase activity; GO:0015075 ion transmembrane transporter activity; GO:0015077 monovalent inorganic cation transmembrane transporter activity; GO:0015078 proton transm…	PF02284	Cytochrome c oxidase subunit Va	C	KOG4077	Cytochrome c oxidase, subunit Va/COX6
A0A1M2VPU5	High-affinity glucose transporter SNF3 OS=Trametes pubescens OX=154538 GN=TRAPUB_13922 PE=3 SV=1	TRAPUB_13922	58.138	7.3	2	2	plasma membrane				GO:0001678 cellular glucose homeostasis; GO:0006810 transport; GO:0006811 ion transport; GO:0006812 cation transport; GO:0007154 cell communication; GO:0007165 signal transduction; GO:0008643 carbohydrate transport; GO:0008645 hexose transmembrane transport; GO:0009593 detection of chemical stimulus; GO:0009730 detection of carbohydrate stimulus; GO:0009732 detection of hexose stimulus; GO:000974…	GO:0005623 cell; GO:0005886 plasma membrane; GO:0016020 membrane; GO:0016021 integral component of membrane; GO:0031224 intrinsic component of membrane; GO:0071944 cell periphery;	GO:0005215 transporter activity; GO:0005351 carbohydrate:proton symporter activity; GO:0005355 glucose transmembrane transporter activity; GO:0005402 carbohydrate:cation symporter activity; GO:0005488 binding; GO:0005536 glucose binding; GO:0008324 cation transmembrane transporter activity; GO:0015075 ion transmembrane transporter activity; GO:0015077 monovalent inorganic cation transmembrane tra…			P	KOG0254	Predicted transporter (major facilitator superfamily)
A0A1M2VQ39	EF-hand domain-containing protein(predicted) OS=Trametes pubescens OX=154538 GN=TRAPUB_13819 PE=4 SV=1	TRAPUB_13819	75.69	2.7	1	1	cytoplasm
A0A1Y2ILB9	F-box domain-containing protein(predicted) OS=Trametes coccinea BRFM310 OX=1353009 GN=PYCCODRAFT_1413813 PE=4 SV=1	PYCCODRAFT_1413813	20.815	5.5	1	1	extracellular
A0A1M2VQ61	Peptide-methionine (S)-S-oxide reductase OS=Trametes pubescens OX=154538 GN=TRAPUB_13772 PE=3 SV=1	TRAPUB_13772	20.415	8.5	1	1	cytoplasm	K07304	msrA; peptide-methionine (S)-S-oxide reductase [EC:1.8.4.11]		GO:0000096 sulfur amino acid metabolic process; GO:0000097 sulfur amino acid biosynthetic process; GO:0006082 organic acid metabolic process; GO:0006520 cellular amino acid metabolic process; GO:0006555 methionine metabolic process; GO:0006790 sulfur compound metabolic process; GO:0006807 nitrogen compound metabolic process; GO:0006950 response to stress; GO:0006979 response to oxidative stress; …	GO:0005622 intracellular; GO:0005623 cell; GO:0005634 nucleus; GO:0005737 cytoplasm; GO:0043226 organelle; GO:0043227 membrane-bounded organelle; GO:0043229 intracellular organelle; GO:0043231 intracellular membrane-bounded organelle;	GO:0003824 catalytic activity; GO:0008113 peptide-methionine (S)-S-oxide reductase activity; GO:0016491 oxidoreductase activity; GO:0016667 oxidoreductase activity, acting on a sulfur group of donors; GO:0016671 oxidoreductase activity, acting on a sulfur group of donors, disulfide as acceptor; GO:0033744 L-methionine:thioredoxin-disulfide S-oxidoreductase activity; GO:0036456 L-methionine-(S)-S-…			O	KOG1635	Peptide methionine sulfoxide reductase
A0A1M2VQ82	Expressed protein(predicted) OS=Trametes pubescens OX=154538 GN=TRAPUB_13815 PE=4 SV=1	TRAPUB_13815	33.901	7.1	2	2	cytoplasm
A0A1M2VQ92	Phenol 2-monooxygenase OS=Trametes pubescens OX=154538 GN=TRAPUB_13730 PE=3 SV=1	TRAPUB_13730	67.285	5.9	3	1	cytoplasm	K03380	E1.14.13.7; phenol 2-monooxygenase (NADPH) [EC:1.14.13.7]							CH	KOG3855	Monooxygenase involved in coenzyme Q (ubiquinone) biosynthesis
A0A1M2VQA2	Vitellogenic carboxypeptidase OS=Trametes pubescens OX=154538 GN=TRAPUB_13743 PE=3 SV=1	TRAPUB_13743	63.424	9.5	5	3	extracellular	K01288	KEX1; carboxypeptidase D [EC:3.4.16.6]					PF00450	Serine carboxypeptidase	O	KOG1282	Serine carboxypeptidases (lysosomal cathepsin A)
A0A1M2VQF3	Carboxypeptidase OS=Trametes pubescens OX=154538 GN=TRAPUB_13739 PE=3 SV=1	TRAPUB_13739	71.377	10.3	5	2	extracellular	K01288	KEX1; carboxypeptidase D [EC:3.4.16.6]					PF00450	Serine carboxypeptidase	O	KOG1282	Serine carboxypeptidases (lysosomal cathepsin A)
A0A1M2VQG0	Pyruvate carboxylase OS=Trametes pubescens OX=154538 GN=TRAPUB_13676 PE=4 SV=1	TRAPUB_13676	131.25	18.1	17	12	cytoplasm	K01958	PC, pyc; pyruvate carboxylase [EC:6.4.1.1]	map00020 Citrate cycle (TCA cycle); map00620 Pyruvate metabolism; map01100 Metabolic pathways; map01200 Carbon metabolism; map01230 Biosynthesis of amino acids	GO:0005975 carbohydrate metabolic process; GO:0005996 monosaccharide metabolic process; GO:0006006 glucose metabolic process; GO:0006091 generation of precursor metabolites and energy; GO:0006094 gluconeogenesis; GO:0008152 metabolic process; GO:0009058 biosynthetic process; GO:0009987 cellular process; GO:0016051 carbohydrate biosynthetic process; GO:0019318 hexose metabolic process; GO:0019319 …	GO:0005622 intracellular; GO:0005623 cell; GO:0005737 cytoplasm; GO:0005829 cytosol;	GO:0003824 catalytic activity; GO:0004736 pyruvate carboxylase activity; GO:0016874 ligase activity; GO:0016885 ligase activity, forming carbon-carbon bonds;	PF00289; PF02786; PF02785; PF00682; PF02436; PF00364	Carbamoyl-phosphate synthase L chain, N-terminal domain; Carbamoyl-phosphate synthase L chain, ATP binding domain; Biotin carboxylase C-terminal domain; HMGL-like; Conserved carboxylase domain; Biotin-requiring enzyme	C	KOG0369	Pyruvate carboxylase
A0A1M2VQH2	NADH-ubiquinone oxidoreductase 20.9 kDa subunit OS=Trametes pubescens OX=154538 GN=TRAPUB_13715 PE=4 SV=1	TRAPUB_13715	18.943	12.7	3	3	nucleus							PF10785; PF12853	NADH-ubiquinone oxidoreductase complex I, 21 kDa subunit; C-terminal of NADH-ubiquinone oxidoreductase 21 kDa subunit
A0A1M2VQK2	Tropomyosin-2 OS=Trametes pubescens OX=154538 GN=TRAPUB_13708 PE=4 SV=1	TRAPUB_13708	18.659	8.7	2	2	nucleus	K17945	TPM1_2; tropomyosin, fungi type		GO:0000001 mitochondrion inheritance; GO:0000003 reproduction; GO:0000011 vacuole inheritance; GO:0000278 mitotic cell cycle; GO:0000281 mitotic cytokinesis; GO:0000746 conjugation; GO:0000747 conjugation with cellular fusion; GO:0000755 cytogamy; GO:0000910 cytokinesis; GO:0000912 assembly of actomyosin apparatus involved in cytokinesis; GO:0000915 actomyosin contractile ring assembly; GO:000091…	GO:0000142 cellular bud neck contractile ring; GO:0005622 intracellular; GO:0005623 cell; GO:0005737 cytoplasm; GO:0005826 actomyosin contractile ring; GO:0005856 cytoskeleton; GO:0005884 actin filament; GO:0005933 cellular bud; GO:0005935 cellular bud neck; GO:0005937 mating projection; GO:0005938 cell cortex; GO:0015629 actin cytoskeleton; GO:0030427 site of polarized growth; GO:0030479 actin c…	GO:0003779 actin binding; GO:0003786 actin lateral binding; GO:0005488 binding; GO:0005515 protein binding; GO:0008092 cytoskeletal protein binding; GO:0044877 protein-containing complex binding; GO:0051015 actin filament binding;			Z	KOG1003	Actin filament-coating protein tropomyosin
A0A1M2VQM2	Lipase OS=Trametes pubescens OX=154538 GN=TRAPUB_13630 PE=3 SV=1	TRAPUB_13630	31.973	7.6	3	3	extracellular									G	KOG4569	Predicted lipase
A0A1M2VQR0	Glucanase OS=Trametes pubescens OX=154538 GN=TRAPUB_13702 PE=3 SV=1	TRAPUB_13702	49.002	12	4	1	extracellular	K01225	CBH1; cellulose 1,4-beta-cellobiosidase [EC:3.2.1.91]	map00500 Starch and sucrose metabolism; map01100 Metabolic pathways				PF00840	Glycosyl hydrolase family 7
A0A1M2VQY3	Ribonuclease T(2) OS=Trametes pubescens OX=154538 GN=TRAPUB_13510 PE=3 SV=1	TRAPUB_13510	34.002	8.7	3	3	extracellular	K01166	RNASET2; ribonuclease T2 [EC:4.6.1.19]					PF00445	Ribonuclease T2 family	A	KOG1642	Ribonuclease, T2 family
A0A1M2VR39	Gamma-glutamyltranspeptidase(predicted) OS=Trametes pubescens OX=154538 GN=TRAPUB_13430 PE=4 SV=1	TRAPUB_13430	41.407	6.6	2	1	cytoplasm,nucleus	K00681	ggt; gamma-glutamyltranspeptidase / glutathione hydrolase [EC:2.3.2.2 3.4.19.13]	map00430 Taurine and hypotaurine metabolism; map00460 Cyanoamino acid metabolism; map00480 Glutathione metabolism; map01100 Metabolic pathways				PF01019	Gamma-glutamyltranspeptidase	E	KOG2410	Gamma-glutamyltransferase
A0A1M2VR57	26S proteasome regulatory subunit RPN2 OS=Trametes pubescens OX=154538 GN=TRAPUB_13447 PE=3 SV=1	TRAPUB_13447	108.76	4.6	4	1	cytoplasm	K03032	PSMD1, RPN2; 26S proteasome regulatory subunit N2	map03050 Proteasome	GO:0006508 proteolysis; GO:0006511 ubiquitin-dependent protein catabolic process; GO:0006807 nitrogen compound metabolic process; GO:0007088 regulation of mitotic nuclear division; GO:0007346 regulation of mitotic cell cycle; GO:0008152 metabolic process; GO:0009056 catabolic process; GO:0009057 macromolecule catabolic process; GO:0009896 positive regulation of catabolic process; GO:0009987 cellu…	GO:0000502 proteasome complex; GO:0005622 intracellular; GO:0005623 cell; GO:0005634 nucleus; GO:0005737 cytoplasm; GO:0005829 cytosol; GO:0005838 proteasome regulatory particle; GO:0008540 proteasome regulatory particle, base subcomplex; GO:0022624 proteasome accessory complex; GO:0031597 cytosolic proteasome complex; GO:0032991 protein-containing complex; GO:0034515 proteasome storage granule; …	GO:0005488 binding; GO:0005515 protein binding; GO:0030674 protein-macromolecule adaptor activity; GO:0060090 molecular adaptor activity;			O	KOG2062	26S proteasome regulatory complex, subunit RPN2/PSMD1
P9WEU6	Arylacetonitrilase OS=Trametes versicolor (strain FP-101664) OX=717944 GN=nit PE=1 SV=1	nit	34.91	15	4	3	cytoplasm	K13035	NIT4; beta-cyano-L-alanine hydratase/nitrilase [EC:3.5.5.4 4.2.1.65]	map00460 Cyanoamino acid metabolism; map01100 Metabolic pathways; map01110 Biosynthesis of secondary metabolites	GO:0000422 autophagy of mitochondrion; GO:0006914 autophagy; GO:0006996 organelle organization; GO:0007005 mitochondrion organization; GO:0008152 metabolic process; GO:0009056 catabolic process; GO:0009987 cellular process; GO:0016043 cellular component organization; GO:0016236 macroautophagy; GO:0022411 cellular component disassembly; GO:0044237 cellular metabolic process; GO:0044248 cellular ca…		GO:0000257 nitrilase activity; GO:0003824 catalytic activity; GO:0016787 hydrolase activity; GO:0016810 hydrolase activity, acting on carbon-nitrogen (but not peptide) bonds; GO:0016815 hydrolase activity, acting on carbon-nitrogen (but not peptide) bonds, in nitriles;			E	KOG0805	Carbon-nitrogen hydrolase
A0A1M2VRH7	Hydroxyacid-oxoacid transhydrogenase OS=Trametes pubescens OX=154538 GN=TRAPUB_13281 PE=3 SV=1	TRAPUB_13281	53.337	12.3	4	2	mitochondria	K11173	ADHFE1; hydroxyacid-oxoacid transhydrogenase [EC:1.1.99.24]							C	KOG3857	Alcohol dehydrogenase, class IV
A0A1M2VRJ2	60S ribosomal protein L3 OS=Trametes pubescens OX=154538 GN=TRAPUB_13293 PE=3 SV=1	TRAPUB_13293	38.537	18.4	6	3	cytoplasm	K02925	RP-L3e, RPL3; large subunit ribosomal protein L3e	map03010 Ribosome	GO:0000027 ribosomal large subunit assembly; GO:0002181 cytoplasmic translation; GO:0006139 nucleobase-containing compound metabolic process; GO:0006364 rRNA processing; GO:0006396 RNA processing; GO:0006412 translation; GO:0006518 peptide metabolic process; GO:0006725 cellular aromatic compound metabolic process; GO:0006807 nitrogen compound metabolic process; GO:0006996 organelle organization; …	GO:0005622 intracellular; GO:0005623 cell; GO:0005737 cytoplasm; GO:0005829 cytosol; GO:0005840 ribosome; GO:0015934 large ribosomal subunit; GO:0022625 cytosolic large ribosomal subunit; GO:0022626 cytosolic ribosome; GO:0030684 preribosome; GO:0030687 preribosome, large subunit precursor; GO:0032991 protein-containing complex; GO:0043226 organelle; GO:0043228 non-membrane-bounded organelle; GO:…	GO:0003676 nucleic acid binding; GO:0003723 RNA binding; GO:0003735 structural constituent of ribosome; GO:0005198 structural molecule activity; GO:0005488 binding; GO:0097159 organic cyclic compound binding; GO:1901363 heterocyclic compound binding;			J	KOG0746	60S ribosomal protein L3 and related proteins
A0A1M2VRK6	25S rRNA (Cytosine-C(5))-methyltransferase rcm1 OS=Trametes pubescens OX=154538 GN=TRAPUB_13393 PE=4 SV=1	TRAPUB_13393	133.88	1	1	1	nucleus	K15264	NSUN5, WBSCR20, RCM1; 25S rRNA (cytosine2278-C5)-methyltransferase [EC:2.1.1.311]		GO:0000154 rRNA modification; GO:0001510 RNA methylation; GO:0006139 nucleobase-containing compound metabolic process; GO:0006364 rRNA processing; GO:0006396 RNA processing; GO:0006399 tRNA metabolic process; GO:0006400 tRNA modification; GO:0006725 cellular aromatic compound metabolic process; GO:0006807 nitrogen compound metabolic process; GO:0008033 tRNA processing; GO:0008152 metabolic proces…	GO:0005622 intracellular; GO:0005623 cell; GO:0005634 nucleus; GO:0005730 nucleolus; GO:0031974 membrane-enclosed lumen; GO:0031981 nuclear lumen; GO:0043226 organelle; GO:0043227 membrane-bounded organelle; GO:0043228 non-membrane-bounded organelle; GO:0043229 intracellular organelle; GO:0043231 intracellular membrane-bounded organelle; GO:0043232 intracellular non-membrane-bounded organelle; GO…	GO:0003824 catalytic activity; GO:0008168 methyltransferase activity; GO:0008169 C-methyltransferase activity; GO:0008173 RNA methyltransferase activity; GO:0008175 tRNA methyltransferase activity; GO:0008649 rRNA methyltransferase activity; GO:0008757 S-adenosylmethionine-dependent methyltransferase activity; GO:0009383 rRNA (cytosine-C5-)-methyltransferase activity; GO:0016427 tRNA (cytosine) m…			D	KOG2360	Proliferation-associated nucleolar protein (NOL1)
A0A1M2VRL7	Arabinan endo-1,5-alpha-L-arabinosidase OS=Trametes pubescens OX=154538 GN=TRAPUB_13253 PE=3 SV=1	TRAPUB_13253	36.073	8	1	1	extracellular	K06113	abnA; arabinan endo-1,5-alpha-L-arabinosidase [EC:3.2.1.99]
A0A1M2VRQ6	GH16 domain-containing protein OS=Trametes pubescens OX=154538 GN=TRAPUB_13229 PE=4 SV=1	TRAPUB_13229	35.83	5.8	1	1	extracellular							PF00722	Glycosyl hydrolases family 16
A0A1M2VRS3	Six-hairpin glycosidase(predicted) OS=Trametes pubescens OX=154538 GN=TRAPUB_13297 PE=4 SV=1	TRAPUB_13297	40.756	2.6	1	1	extracellular							PF07470	Glycosyl Hydrolase Family 88
A0A1Y2IN25	Arabinan endo-1,5-alpha-L-arabinosidase OS=Trametes coccinea BRFM310 OX=1353009 GN=PYCCODRAFT_408613 PE=3 SV=1	PYCCODRAFT_408613	35.681	8.1	1	1	extracellular	K06113	abnA; arabinan endo-1,5-alpha-L-arabinosidase [EC:3.2.1.99]
A0A1M2VRW6	Copper radical oxidase(predicted) OS=Trametes pubescens OX=154538 GN=TRAPUB_13158 PE=4 SV=1	TRAPUB_13158	59.19	13.4	7	4	extracellular							PF09118	Domain of unknown function (DUF1929)
A0A1M2VRX9	Tubulin alpha chain OS=Trametes pubescens OX=154538 GN=TRAPUB_13123 PE=3 SV=1	TRAPUB_13123	49.343	9.6	3	2	cytoskeleton	K07374	TUBA; tubulin alpha	map04145 Phagosome	GO:0000003 reproduction; GO:0000070 mitotic sister chromatid segregation; GO:0000226 microtubule cytoskeleton organization; GO:0000278 mitotic cell cycle; GO:0000280 nuclear division; GO:0000819 sister chromatid segregation; GO:0006810 transport; GO:0006928 movement of cell or subcellular component; GO:0006996 organelle organization; GO:0007005 mitochondrion organization; GO:0007010 cytoskeleton …	GO:0000235 astral microtubule; GO:0000922 spindle pole; GO:0005622 intracellular; GO:0005623 cell; GO:0005634 nucleus; GO:0005737 cytoplasm; GO:0005815 microtubule organizing center; GO:0005816 spindle pole body; GO:0005818 aster; GO:0005819 spindle; GO:0005827 polar microtubule; GO:0005828 kinetochore microtubule; GO:0005856 cytoskeleton; GO:0005874 microtubule; GO:0005876 spindle microtubule; G…	GO:0005198 structural molecule activity; GO:0005200 structural constituent of cytoskeleton;	PF00091; PF03953	Tubulin/FtsZ family, GTPase domain; Tubulin C-terminal domain	Z	KOG1376	Alpha tubulin
A0A1M2VRY4	Glyoxal oxidase(predicted) OS=Trametes pubescens OX=154538 GN=TRAPUB_13196 PE=4 SV=1	TRAPUB_13196	59.799	12.8	6	1	extracellular							PF09118	Domain of unknown function (DUF1929)
A0A1M2VRY5	Glyco_hydro_79C domain-containing protein OS=Trametes pubescens OX=154538 GN=TRAPUB_13133 PE=4 SV=1	TRAPUB_13133	42.192	2.5	1	1	plasma membrane
A0A1M2VS04	CCT-beta (Fragment) OS=Trametes pubescens OX=154538 GN=TRAPUB_13135 PE=3 SV=1	TRAPUB_13135	54.764	9	3	1	cytoplasm	K09494	CCT2; T-complex protein 1 subunit beta		GO:0006457 protein folding; GO:0006458 'de novo' protein folding; GO:0009987 cellular process; GO:0061077 chaperone-mediated protein folding;	GO:0005622 intracellular; GO:0005623 cell; GO:0005737 cytoplasm; GO:0005829 cytosol; GO:0005832 chaperonin-containing T-complex; GO:0005856 cytoskeleton; GO:0032991 protein-containing complex; GO:0043226 organelle; GO:0043228 non-membrane-bounded organelle; GO:0043229 intracellular organelle; GO:0043232 intracellular non-membrane-bounded organelle; GO:0101031 chaperone complex;	GO:0000166 nucleotide binding; GO:0005488 binding; GO:0005515 protein binding; GO:0005524 ATP binding; GO:0008144 drug binding; GO:0017076 purine nucleotide binding; GO:0030554 adenyl nucleotide binding; GO:0032553 ribonucleotide binding; GO:0032555 purine ribonucleotide binding; GO:0032559 adenyl ribonucleotide binding; GO:0035639 purine ribonucleoside triphosphate binding; GO:0036094 small mole…			O	KOG0363	Chaperonin complex component, TCP-1 beta subunit (CCT2)
A0A1M2VS06	2-amino-3-carboxymuconate-6-semialdehyde decarboxylase OS=Trametes pubescens OX=154538 GN=TRAPUB_13115 PE=3 SV=1	TRAPUB_13115	42.618	4.1	1	1	mitochondria							PF04909	Amidohydrolase	S	KOG4245	Predicted metal-dependent hydrolase of the TIM-barrel fold
A0A1M2VS07	Dipeptidyl-peptidase 5 (Fragment) OS=Trametes pubescens OX=154538 GN=TRAPUB_13104 PE=3 SV=1	TRAPUB_13104	76.104	5.6	5	3	cytoplasm				GO:0006508 proteolysis; GO:0006807 nitrogen compound metabolic process; GO:0008152 metabolic process; GO:0019538 protein metabolic process; GO:0043170 macromolecule metabolic process; GO:0044238 primary metabolic process; GO:0071704 organic substance metabolic process; GO:1901564 organonitrogen compound metabolic process;		GO:0003824 catalytic activity; GO:0008233 peptidase activity; GO:0016787 hydrolase activity; GO:0140096 catalytic activity, acting on a protein;	PF00326	Prolyl oligopeptidase family	O	KOG2100	Dipeptidyl aminopeptidase
A0A1M2VSA1	Guanine nucleotide-binding protein subunit beta-like protein OS=Trametes pubescens OX=154538 GN=TRAPUB_13072 PE=4 SV=1	TRAPUB_13072	34.76	33	6	2	nucleus	K14753	RACK1; guanine nucleotide-binding protein subunit beta-2-like 1 protein		GO:0000003 reproduction; GO:0000746 conjugation; GO:0000747 conjugation with cellular fusion; GO:0001403 invasive growth in response to glucose limitation; GO:0001932 regulation of protein phosphorylation; GO:0001934 positive regulation of protein phosphorylation; GO:0006417 regulation of translation; GO:0006446 regulation of translational initiation; GO:0006448 regulation of translational elonga…	GO:0005622 intracellular; GO:0005623 cell; GO:0005737 cytoplasm; GO:0005829 cytosol; GO:0005840 ribosome; GO:0015935 small ribosomal subunit; GO:0022626 cytosolic ribosome; GO:0022627 cytosolic small ribosomal subunit; GO:0032991 protein-containing complex; GO:0043226 organelle; GO:0043228 non-membrane-bounded organelle; GO:0043229 intracellular organelle; GO:0043232 intracellular non-membrane-bo…	GO:0001965 G-protein alpha-subunit binding; GO:0005080 protein kinase C binding; GO:0005092 GDP-dissociation inhibitor activity; GO:0005488 binding; GO:0005515 protein binding; GO:0019899 enzyme binding; GO:0019900 kinase binding; GO:0019901 protein kinase binding; GO:0030234 enzyme regulator activity; GO:0030695 GTPase regulator activity; GO:0043021 ribonucleoprotein complex binding; GO:0043022 …			T	KOG0279	G protein beta subunit-like protein
A0A1M2VSB6	Disulfide-bond oxidoreductase YfcG OS=Trametes pubescens OX=154538 GN=TRAPUB_12942 PE=3 SV=1	TRAPUB_12942	25.431	10	2	1	cytoplasm	K00799	GST, gst; glutathione S-transferase [EC:2.5.1.18]	map00480 Glutathione metabolism; map01100 Metabolic pathways				PF02798; PF00043	Glutathione S-transferase, N-terminal domain; Glutathione S-transferase, C-terminal domain	O	KOG0867	Glutathione S-transferase
A0A1M2VSB9	Penicillopepsin OS=Trametes pubescens OX=154538 GN=TRAPUB_12925 PE=3 SV=1	TRAPUB_12925	43.854	6.8	2	2	cytoplasm									O	KOG1339	Aspartyl protease
A0A1M2VSI1	Amidase domain-containing protein OS=Trametes pubescens OX=154538 GN=TRAPUB_13051 PE=4 SV=1	TRAPUB_13051	58.388	10.3	5	3	extracellular	K01426	E3.5.1.4, amiE; amidase [EC:3.5.1.4]	map00330 Arginine and proline metabolism; map00360 Phenylalanine metabolism; map00380 Tryptophan metabolism; map01100 Metabolic pathways						J	KOG1211	Amidases
A0A1M2VSI2	Phenylalanyl-tRNA synthetase beta subunit OS=Trametes pubescens OX=154538 GN=TRAPUB_13002 PE=3 SV=1	TRAPUB_13002	70.302	2.9	1	1	cytoplasm	K01890	FARSB, pheT; phenylalanyl-tRNA synthetase beta chain [EC:6.1.1.20]	map00970 Aminoacyl-tRNA biosynthesis	GO:0002181 cytoplasmic translation; GO:0006082 organic acid metabolic process; GO:0006139 nucleobase-containing compound metabolic process; GO:0006399 tRNA metabolic process; GO:0006412 translation; GO:0006418 tRNA aminoacylation for protein translation; GO:0006432 phenylalanyl-tRNA aminoacylation; GO:0006518 peptide metabolic process; GO:0006520 cellular amino acid metabolic process; GO:0006725 …	GO:0005622 intracellular; GO:0005623 cell; GO:0005737 cytoplasm; GO:0009328 phenylalanine-tRNA ligase complex; GO:0032991 protein-containing complex; GO:1902494 catalytic complex;	GO:0003824 catalytic activity; GO:0004812 aminoacyl-tRNA ligase activity; GO:0004826 phenylalanine-tRNA ligase activity; GO:0016874 ligase activity; GO:0016875 ligase activity, forming carbon-oxygen bonds; GO:0140098 catalytic activity, acting on RNA; GO:0140101 catalytic activity, acting on a tRNA;	PF03483; PF03484	B3/4 domain; tRNA synthetase B5 domain	J	KOG2472	Phenylalanyl-tRNA synthetase beta subunit
A0A1M2VSL1	Glutaminase OS=Trametes pubescens OX=154538 GN=TRAPUB_12884 PE=3 SV=1	TRAPUB_12884	26.637	22.9	3	1	cytoplasm	K08681	pdxT, pdx2; 5'-phosphate synthase pdxT subunit [EC:4.3.3.6]	map00750 Vitamin B6 metabolism	GO:0006081 cellular aldehyde metabolic process; GO:0006725 cellular aromatic compound metabolic process; GO:0006732 coenzyme metabolic process; GO:0006766 vitamin metabolic process; GO:0006767 water-soluble vitamin metabolic process; GO:0006772 thiamine metabolic process; GO:0006790 sulfur compound metabolic process; GO:0006793 phosphorus metabolic process; GO:0006796 phosphate-containing compoun…	GO:0005622 intracellular; GO:0005623 cell; GO:0005737 cytoplasm; GO:0005829 cytosol; GO:0032991 protein-containing complex; GO:1902494 catalytic complex; GO:1903600 glutaminase complex;	GO:0003824 catalytic activity; GO:0004359 glutaminase activity; GO:0016787 hydrolase activity; GO:0016810 hydrolase activity, acting on carbon-nitrogen (but not peptide) bonds; GO:0016811 hydrolase activity, acting on carbon-nitrogen (but not peptide) bonds, in linear amides;	PF01174	SNO glutamine amidotransferase family	H	KOG3210	Imidazoleglycerol-phosphate synthase subunit H-like
A0A1M2VVQ3	Aspartic protease OS=Trametes pubescens OX=154538 GN=TRAPUB_11792 PE=3 SV=1	TRAPUB_11792	43.571	6	1	1	extracellular	K01379	CTSD; cathepsin D [EC:3.4.23.5]							O	KOG1339	Aspartyl protease
A0A1M2VSM8	Serine-type carboxypeptidase F OS=Trametes pubescens OX=154538 GN=TRAPUB_12896 PE=3 SV=1	TRAPUB_12896	25.405	13.7	2	1	cytoplasm	K01288	KEX1; carboxypeptidase D [EC:3.4.16.6]					PF00450	Serine carboxypeptidase	O	KOG3210	Imidazoleglycerol-phosphate synthase subunit H-like
A0A1M2VSQ4	Carboxylic ester hydrolase OS=Trametes pubescens OX=154538 GN=TRAPUB_12853 PE=3 SV=1	TRAPUB_12853	58.477	10.8	6	6	extracellular							PF00135	Carboxylesterase family	I	KOG1516	Carboxylesterase and related proteins
A0A1M2VSR9	Carboxypeptidase OS=Trametes pubescens OX=154538 GN=TRAPUB_12897 PE=3 SV=1	TRAPUB_12897	58.011	10.1	3	2	extracellular	K01288	KEX1; carboxypeptidase D [EC:3.4.16.6]					PF00450	Serine carboxypeptidase	O	KOG1282	Serine carboxypeptidases (lysosomal cathepsin A)
A0A1M2VSX9	NADH-ubiquinone oxidoreductase 78 kDa subunit, mitochondrial OS=Trametes pubescens OX=154538 GN=TRAPUB_12804 PE=3 SV=1	TRAPUB_12804	80.397	9.4	4	1	mitochondria	K03934	NDUFS1; NADH dehydrogenase (ubiquinone) Fe-S protein 1 [EC:7.1.1.2 1.6.99.3]	map00190 Oxidative phosphorylation; map01100 Metabolic pathways	GO:0006091 generation of precursor metabolites and energy; GO:0008152 metabolic process; GO:0009987 cellular process; GO:0015980 energy derivation by oxidation of organic compounds; GO:0044237 cellular metabolic process; GO:0045333 cellular respiration; GO:0055114 oxidation-reduction process;	GO:0005622 intracellular; GO:0005623 cell; GO:0005737 cytoplasm; GO:0005739 mitochondrion; GO:0005740 mitochondrial envelope; GO:0005743 mitochondrial inner membrane; GO:0005746 mitochondrial respirasome; GO:0005747 mitochondrial respiratory chain complex I; GO:0016020 membrane; GO:0019866 organelle inner membrane; GO:0030964 NADH dehydrogenase complex; GO:0031090 organelle membrane; GO:0031966 m…	GO:0003824 catalytic activity; GO:0003954 NADH dehydrogenase activity; GO:0005488 binding; GO:0008137 NADH dehydrogenase (ubiquinone) activity; GO:0016491 oxidoreductase activity; GO:0016651 oxidoreductase activity, acting on NAD(P)H; GO:0016655 oxidoreductase activity, acting on NAD(P)H, quinone or similar compound as acceptor; GO:0048037 cofactor binding; GO:0050136 NADH dehydrogenase (quinone)…	PF13510; PF10588	2Fe-2S iron-sulfur cluster binding domain; NADH-ubiquinone oxidoreductase-G iron-sulfur binding region	C	KOG2282	NADH-ubiquinone oxidoreductase, NDUFS1/75 kDa subunit
A0A1M2VT05	Beta-glucuronidase OS=Trametes pubescens OX=154538 GN=TRAPUB_12765 PE=4 SV=1	TRAPUB_12765	51.513	5.3	2	1	extracellular
R7S7S7	26S proteasome subunit P45 OS=Trametes versicolor (strain FP-101664) OX=717944 GN=TRAVEDRAFT_175824 PE=3 SV=1	TRAVEDRAFT_175824	46.745	4.6	1	1	nucleus	K03063	PSMC4, RPT3; 26S proteasome regulatory subunit T3	map03050 Proteasome	GO:0006325 chromatin organization; GO:0006355 regulation of transcription, DNA-templated; GO:0006357 regulation of transcription by RNA polymerase II; GO:0006508 proteolysis; GO:0006511 ubiquitin-dependent protein catabolic process; GO:0006807 nitrogen compound metabolic process; GO:0006950 response to stress; GO:0006996 organelle organization; GO:0007088 regulation of mitotic nuclear division; G…	GO:0000228 nuclear chromosome; GO:0000502 proteasome complex; GO:0000785 chromatin; GO:0000790 nuclear chromatin; GO:0005622 intracellular; GO:0005623 cell; GO:0005634 nucleus; GO:0005694 chromosome; GO:0005737 cytoplasm; GO:0005829 cytosol; GO:0005838 proteasome regulatory particle; GO:0008540 proteasome regulatory particle, base subcomplex; GO:0022624 proteasome accessory complex; GO:0031595 nu…	GO:0003824 catalytic activity; GO:0005488 binding; GO:0005515 protein binding; GO:0008134 transcription factor binding; GO:0016462 pyrophosphatase activity; GO:0016787 hydrolase activity; GO:0016817 hydrolase activity, acting on acid anhydrides; GO:0016818 hydrolase activity, acting on acid anhydrides, in phosphorus-containing anhydrides; GO:0016887 ATPase activity; GO:0017025 TBP-class protein b…	PF00004	ATPase family associated with various cellular activities (AAA)	O	KOG0727	26S proteasome regulatory complex, ATPase RPT3
A0A1M2VT29	Alpha-NAC OS=Trametes pubescens OX=154538 GN=TRAPUB_12724 PE=3 SV=1	TRAPUB_12724	21.661	13.5	2	1	nucleus	K03626	EGD2, NACA; nascent polypeptide-associated complex subunit alpha		GO:0006457 protein folding; GO:0006458 'de novo' protein folding; GO:0006605 protein targeting; GO:0006612 protein targeting to membrane; GO:0006620 posttranslational protein targeting to endoplasmic reticulum membrane; GO:0006810 transport; GO:0006886 intracellular protein transport; GO:0008104 protein localization; GO:0009987 cellular process; GO:0015031 protein transport; GO:0015833 peptide tr…	GO:0005622 intracellular; GO:0005623 cell; GO:0005737 cytoplasm; GO:0005840 ribosome; GO:0005844 polysome; GO:0005854 nascent polypeptide-associated complex; GO:0009986 cell surface; GO:0032991 protein-containing complex; GO:0042788 polysomal ribosome; GO:0043226 organelle; GO:0043228 non-membrane-bounded organelle; GO:0043229 intracellular organelle; GO:0043232 intracellular non-membrane-bounded…	GO:0005488 binding; GO:0005515 protein binding; GO:0005543 phospholipid binding; GO:0008289 lipid binding; GO:0032266 phosphatidylinositol-3-phosphate binding; GO:0035091 phosphatidylinositol binding; GO:0043167 ion binding; GO:0043168 anion binding; GO:0051082 unfolded protein binding; GO:0070273 phosphatidylinositol-4-phosphate binding; GO:0070300 phosphatidic acid binding; GO:0080025 phosphati…			K	KOG2239	Transcription factor containing NAC and TS-N domains
A0A1M2VT47	Polarized growth protein rax2 OS=Trametes pubescens OX=154538 GN=TRAPUB_12717 PE=4 SV=1	TRAPUB_12717	146.18	0.6	1	1	extracellular				GO:0000278 mitotic cell cycle; GO:0000281 mitotic cytokinesis; GO:0000282 cellular bud site selection; GO:0000910 cytokinesis; GO:0006996 organelle organization; GO:0007010 cytoskeleton organization; GO:0007015 actin filament organization; GO:0007049 cell cycle; GO:0007163 establishment or maintenance of cell polarity; GO:0008360 regulation of cell shape; GO:0009987 cellular process; GO:0016043 c…	GO:0005618 cell wall; GO:0005621 cellular bud scar; GO:0005622 intracellular; GO:0005623 cell; GO:0005737 cytoplasm; GO:0005739 mitochondrion; GO:0005783 endoplasmic reticulum; GO:0005886 plasma membrane; GO:0005933 cellular bud; GO:0005935 cellular bud neck; GO:0009277 fungal-type cell wall; GO:0009898 cytoplasmic side of plasma membrane; GO:0012505 endomembrane system; GO:0016020 membrane; GO:0…		PF00018	SH3 domain
A0A1M2VT53	Glyco_hydr_30_2 domain-containing protein OS=Trametes pubescens OX=154538 GN=TRAPUB_12785 PE=4 SV=1	TRAPUB_12785	51.609	11.2	4	3	extracellular
A0A1M2VTA2	Catalase OS=Trametes pubescens OX=154538 GN=TRAPUB_12651 PE=3 SV=1	TRAPUB_12651	57.146	17.6	8	4	cytoplasm	K03781	katE, CAT, catB, srpA; catalase [EC:1.11.1.6]	map00380 Tryptophan metabolism; map00630 Glyoxylate and dicarboxylate metabolism; map01100 Metabolic pathways; map01110 Biosynthesis of secondary metabolites; map01130 Biosynthesis of antibiotics; map01200 Carbon metabolism; map04011 MAPK signaling pathway - yeast; map04146 Peroxisome; map04213 Longevity regulating pathway - multiple species	GO:0000302 response to reactive oxygen species; GO:0006950 response to stress; GO:0006970 response to osmotic stress; GO:0006979 response to oxidative stress; GO:0008152 metabolic process; GO:0009056 catabolic process; GO:0009628 response to abiotic stimulus; GO:0009636 response to toxic substance; GO:0009651 response to salt stress; GO:0009987 cellular process; GO:0010035 response to inorganic s…	GO:0005622 intracellular; GO:0005623 cell; GO:0005737 cytoplasm; GO:0005739 mitochondrion; GO:0005759 mitochondrial matrix; GO:0005777 peroxisome; GO:0005782 peroxisomal matrix; GO:0031907 microbody lumen; GO:0031974 membrane-enclosed lumen; GO:0042579 microbody; GO:0043226 organelle; GO:0043227 membrane-bounded organelle; GO:0043229 intracellular organelle; GO:0043231 intracellular membrane-boun…	GO:0003824 catalytic activity; GO:0004096 catalase activity; GO:0004601 peroxidase activity; GO:0005488 binding; GO:0016209 antioxidant activity; GO:0016491 oxidoreductase activity; GO:0016684 oxidoreductase activity, acting on peroxide as acceptor; GO:0020037 heme binding; GO:0046906 tetrapyrrole binding; GO:0048037 cofactor binding; GO:0097159 organic cyclic compound binding; GO:1901363 heteroc…	PF00199	Catalase	P	KOG0047	Catalase
A0A1M2VTG8	Cupredoxin(predicted) OS=Trametes pubescens OX=154538 GN=TRAPUB_12603 PE=4 SV=1	TRAPUB_12603	37.825	2.7	1	1	extracellular
A0A1M2VTJ7	MaoC-like domain-containing protein OS=Trametes pubescens OX=154538 GN=TRAPUB_12609 PE=4 SV=1	TRAPUB_12609	33.722	14.5	3	1	cytoplasm							PF01575	MaoC like domain	I	KOG1206	Peroxisomal multifunctional beta-oxidation protein and related enzymes
R7S816	ATP synthase subunit beta OS=Trametes versicolor (strain FP-101664) OX=717944 GN=TRAVEDRAFT_61500 PE=3 SV=1	TRAVEDRAFT_61500	57.896	47.2	16	2	mitochondria	K02133	ATPeF1B, ATP5B, ATP2; F-type H+-transporting ATPase subunit beta [EC:7.1.2.2]	map00190 Oxidative phosphorylation; map01100 Metabolic pathways	GO:0006091 generation of precursor metabolites and energy; GO:0006119 oxidative phosphorylation; GO:0006139 nucleobase-containing compound metabolic process; GO:0006163 purine nucleotide metabolic process; GO:0006164 purine nucleotide biosynthetic process; GO:0006725 cellular aromatic compound metabolic process; GO:0006753 nucleoside phosphate metabolic process; GO:0006754 ATP biosynthetic proces…	GO:0000275 mitochondrial proton-transporting ATP synthase complex, catalytic sector F(1); GO:0005622 intracellular; GO:0005623 cell; GO:0005737 cytoplasm; GO:0005739 mitochondrion; GO:0005740 mitochondrial envelope; GO:0005743 mitochondrial inner membrane; GO:0005753 mitochondrial proton-transporting ATP synthase complex; GO:0005754 mitochondrial proton-transporting ATP synthase, catalytic core; …	GO:0000166 nucleotide binding; GO:0003824 catalytic activity; GO:0005215 transporter activity; GO:0005488 binding; GO:0008324 cation transmembrane transporter activity; GO:0015075 ion transmembrane transporter activity; GO:0015077 monovalent inorganic cation transmembrane transporter activity; GO:0015078 proton transmembrane transporter activity; GO:0015318 inorganic molecular entity transmembran…	PF02874; PF00006	ATP synthase alpha/beta family, beta-barrel domain; ATP synthase alpha/beta family, nucleotide-binding domain	C	KOG1350	F0F1-type ATP synthase, beta subunit
A0A1M2VTS8	GFO_IDH_MocA domain-containing protein (Fragment) OS=Trametes pubescens OX=154538 GN=TRAPUB_12507 PE=4 SV=1	TRAPUB_12507	41.947	12.6	3	3	cytoplasm									GQ	KOG2741	Dimeric dihydrodiol dehydrogenase
A0A1M2VTY8	GH131_N domain-containing protein (Fragment) OS=Trametes pubescens OX=154538 GN=TRAPUB_12438 PE=4 SV=1	TRAPUB_12438	19.62	22.7	2	2	cytoplasm
A0A1M2VTZ1	DAO domain-containing protein OS=Trametes pubescens OX=154538 GN=TRAPUB_12403 PE=4 SV=1	TRAPUB_12403	53.947	6.3	3	2	extracellular							PF01266	FAD dependent oxidoreductase
A0A1M2VU04	Coronin OS=Trametes pubescens OX=154538 GN=TRAPUB_12404 PE=3 SV=1	TRAPUB_12404	57.792	8	2	1	mitochondria	K13886	CORO1B_1C_6; coronin-1B/1C/6		GO:0006996 organelle organization; GO:0007010 cytoskeleton organization; GO:0007015 actin filament organization; GO:0007017 microtubule-based process; GO:0008064 regulation of actin polymerization or depolymerization; GO:0008154 actin polymerization or depolymerization; GO:0009987 cellular process; GO:0010638 positive regulation of organelle organization; GO:0010639 negative regulation of organel…	GO:0005622 intracellular; GO:0005623 cell; GO:0005737 cytoplasm; GO:0005826 actomyosin contractile ring; GO:0005856 cytoskeleton; GO:0005885 Arp2/3 protein complex; GO:0005937 mating projection; GO:0005938 cell cortex; GO:0015629 actin cytoskeleton; GO:0030139 endocytic vesicle; GO:0030427 site of polarized growth; GO:0030479 actin cortical patch; GO:0030863 cortical cytoskeleton; GO:0030864 cort…	GO:0003779 actin binding; GO:0005488 binding; GO:0005515 protein binding; GO:0008017 microtubule binding; GO:0008092 cytoskeletal protein binding; GO:0015631 tubulin binding; GO:0030674 protein-macromolecule adaptor activity; GO:0044877 protein-containing complex binding; GO:0051015 actin filament binding; GO:0060090 molecular adaptor activity;	PF08953	Domain of unknown function (DUF1899)	Z	KOG0303	Actin-binding protein Coronin, contains WD40 repeats
A0A1M2VU35	Peptide-N4-(N-acetyl-beta-glucosaminyl)asparagine amidase A OS=Trametes pubescens OX=154538 GN=TRAPUB_12427 PE=4 SV=1	TRAPUB_12427	46.984	2.1	1	1	cytoplasm
A0A1M2VU46	Fn3_like domain-containing protein OS=Trametes pubescens OX=154538 GN=TRAPUB_12437 PE=3 SV=1	TRAPUB_12437	77.552	6.7	4	1	extracellular	K05349	bglX; beta-glucosidase [EC:3.2.1.21]	map00460 Cyanoamino acid metabolism; map00500 Starch and sucrose metabolism; map01100 Metabolic pathways; map01110 Biosynthesis of secondary metabolites				PF00933; PF01915	Glycosyl hydrolase family 3 N terminal domain; Glycosyl hydrolase family 3 C-terminal domain
A0A1M2VU64	Unsaturated glucuronyl hydrolase (Fragment) OS=Trametes pubescens OX=154538 GN=TRAPUB_12357 PE=4 SV=1	TRAPUB_12357	38.144	9	3	2	cytoplasm,nucleus							PF07470	Glycosyl Hydrolase Family 88
A0A1M2VU68	GYF domain-containing protein OS=Trametes pubescens OX=154538 GN=TRAPUB_12431 PE=4 SV=1	TRAPUB_12431	145.88	0.8	1	1	nucleus	K18730	GIGYF; PERQ amino acid-rich with GYF domain-containing protein					PF02213	GYF domain	S	KOG1862	GYF domain containing proteins
A0A1M2VUB3	Ornithine aminotransferase OS=Trametes pubescens OX=154538 GN=TRAPUB_12292 PE=3 SV=1	TRAPUB_12292	51.37	5.2	2	2	mitochondria	K00819	rocD, OAT; ornithine--oxo-acid transaminase [EC:2.6.1.13]	map00330 Arginine and proline metabolism; map01100 Metabolic pathways; map01110 Biosynthesis of secondary metabolites; map01130 Biosynthesis of antibiotics	GO:0006082 organic acid metabolic process; GO:0006520 cellular amino acid metabolic process; GO:0006525 arginine metabolic process; GO:0006527 arginine catabolic process; GO:0006560 proline metabolic process; GO:0006591 ornithine metabolic process; GO:0006807 nitrogen compound metabolic process; GO:0008152 metabolic process; GO:0009056 catabolic process; GO:0009063 cellular amino acid catabolic p…	GO:0005622 intracellular; GO:0005623 cell; GO:0005634 nucleus; GO:0005737 cytoplasm; GO:0005829 cytosol; GO:0043226 organelle; GO:0043227 membrane-bounded organelle; GO:0043229 intracellular organelle; GO:0043231 intracellular membrane-bounded organelle;	GO:0003824 catalytic activity; GO:0004587 ornithine-oxo-acid transaminase activity; GO:0005488 binding; GO:0005515 protein binding; GO:0008144 drug binding; GO:0008483 transaminase activity; GO:0016740 transferase activity; GO:0016769 transferase activity, transferring nitrogenous groups; GO:0019842 vitamin binding; GO:0030170 pyridoxal phosphate binding; GO:0036094 small molecule binding; GO:004…	PF00202	Aminotransferase class-III	E	KOG1402	Ornithine aminotransferase
A0A1M2VUC8	Amidohydro_3 domain-containing protein OS=Trametes pubescens OX=154538 GN=TRAPUB_12359 PE=4 SV=1	TRAPUB_12359	61.232	4.7	1	1	cytoplasm,mitochondria							PF07969	Amidohydrolase family
A0A1M2VUD6	Unplaced genomic scaffold SPHSTscaffold_331, whole genome shotgun sequence(predicted) OS=Trametes pubescens OX=154538 GN=TRAPUB_12261 PE=4 SV=1	TRAPUB_12261	74.289	2.5	1	1	extracellular
A0A1M2VUL3	Chitin-binding type-3 domain-containing protein(predicted) OS=Trametes pubescens OX=154538 GN=TRAPUB_12179 PE=4 SV=1	TRAPUB_12179	56.766	4.5	2	1	cytoplasm
A0A1M2VUL5	Elongation factor 1-gamma OS=Trametes pubescens OX=154538 GN=TRAPUB_12160 PE=4 SV=1	TRAPUB_12160	46.681	5	3	1	cytoplasm	K03233	EEF1G; elongation factor 1-gamma		GO:0002181 cytoplasmic translation; GO:0002182 cytoplasmic translational elongation; GO:0006412 translation; GO:0006414 translational elongation; GO:0006518 peptide metabolic process; GO:0006575 cellular modified amino acid metabolic process; GO:0006749 glutathione metabolic process; GO:0006790 sulfur compound metabolic process; GO:0006807 nitrogen compound metabolic process; GO:0008152 metabolic…	GO:0005622 intracellular; GO:0005623 cell; GO:0005634 nucleus; GO:0005737 cytoplasm; GO:0043226 organelle; GO:0043227 membrane-bounded organelle; GO:0043229 intracellular organelle; GO:0043231 intracellular membrane-bounded organelle;	GO:0003676 nucleic acid binding; GO:0003723 RNA binding; GO:0003746 translation elongation factor activity; GO:0003824 catalytic activity; GO:0004364 glutathione transferase activity; GO:0005488 binding; GO:0008135 translation factor activity, RNA binding; GO:0016740 transferase activity; GO:0016765 transferase activity, transferring alkyl or aryl (other than methyl) groups; GO:0097159 organic cy…	PF02798; PF00043; PF00647	Glutathione S-transferase, N-terminal domain; Glutathione S-transferase, C-terminal domain; Elongation factor 1 gamma, conserved domain	J	KOG1627	Translation elongation factor EF-1 gamma
A0A1M2VUM1	Elongation factor 1-beta OS=Trametes pubescens OX=154538 GN=TRAPUB_12186 PE=3 SV=1	TRAPUB_12186	23.355	14	2	1	cytoplasm	K03232	EEF1B; elongation factor 1-beta		GO:0002181 cytoplasmic translation; GO:0002182 cytoplasmic translational elongation; GO:0006412 translation; GO:0006414 translational elongation; GO:0006417 regulation of translation; GO:0006449 regulation of translational termination; GO:0006518 peptide metabolic process; GO:0006807 nitrogen compound metabolic process; GO:0008152 metabolic process; GO:0009058 biosynthetic process; GO:0009059 mac…	GO:0005622 intracellular; GO:0005623 cell; GO:0005737 cytoplasm; GO:0005853 eukaryotic translation elongation factor 1 complex; GO:0032991 protein-containing complex;	GO:0003676 nucleic acid binding; GO:0003723 RNA binding; GO:0003746 translation elongation factor activity; GO:0005085 guanyl-nucleotide exchange factor activity; GO:0005488 binding; GO:0005515 protein binding; GO:0008135 translation factor activity, RNA binding; GO:0019899 enzyme binding; GO:0051020 GTPase binding; GO:0097159 organic cyclic compound binding; GO:0098772 molecular function regulat…	PF10587; PF00736	Eukaryotic elongation factor 1 beta central acidic region; EF-1 guanine nucleotide exchange domain	J	KOG1668	Elongation factor 1 beta/delta chain
A0A1M2VUM7	Beta-glucuronidase OS=Trametes pubescens OX=154538 GN=TRAPUB_12170 PE=4 SV=1	TRAPUB_12170	70.249	3	1	1	extracellular
A0A1M2VUM8	Tripeptidyl-peptidase sed2 OS=Trametes pubescens OX=154538 GN=TRAPUB_12264 PE=4 SV=1	TRAPUB_12264	64.294	13.9	4	3	extracellular	K01279	TPP1, CLN2; tripeptidyl-peptidase I [EC:3.4.14.9]					PF09286	Pro-kumamolisin, activation domain
A0A1M2VUP9	Cytochrome b-c1 complex subunit 2, mitochondrial OS=Trametes pubescens OX=154538 GN=TRAPUB_12139 PE=4 SV=1	TRAPUB_12139	43.464	9.4	2	2	mitochondria	K00415	QCR2, UQCRC2; ubiquinol-cytochrome c reductase core subunit 2	map00190 Oxidative phosphorylation; map01100 Metabolic pathways	GO:0006091 generation of precursor metabolites and energy; GO:0006119 oxidative phosphorylation; GO:0006122 mitochondrial electron transport, ubiquinol to cytochrome c; GO:0006139 nucleobase-containing compound metabolic process; GO:0006163 purine nucleotide metabolic process; GO:0006508 proteolysis; GO:0006725 cellular aromatic compound metabolic process; GO:0006753 nucleoside phosphate metaboli…	GO:0005622 intracellular; GO:0005623 cell; GO:0005737 cytoplasm; GO:0005739 mitochondrion; GO:0005740 mitochondrial envelope; GO:0005743 mitochondrial inner membrane; GO:0005746 mitochondrial respirasome; GO:0005750 mitochondrial respiratory chain complex III; GO:0005886 plasma membrane; GO:0016020 membrane; GO:0016021 integral component of membrane; GO:0019866 organelle inner membrane; GO:003006…	GO:0003824 catalytic activity; GO:0004175 endopeptidase activity; GO:0004222 metalloendopeptidase activity; GO:0005198 structural molecule activity; GO:0005488 binding; GO:0008233 peptidase activity; GO:0008237 metallopeptidase activity; GO:0008270 zinc ion binding; GO:0016787 hydrolase activity; GO:0043167 ion binding; GO:0043169 cation binding; GO:0046872 metal ion binding; GO:0046914 transitio…	PF05193	Peptidase M16 inactive domain	C	KOG2583	Ubiquinol cytochrome c reductase, subunit QCR2
A0A1M2VUQ3	Oxalate decarboxylase OxdC OS=Trametes pubescens OX=154538 GN=TRAPUB_12163 PE=4 SV=1	TRAPUB_12163	53.7	19.2	8	5	extracellular	K01569	oxdD; oxalate decarboxylase [EC:4.1.1.2]	map00630 Glyoxylate and dicarboxylate metabolism; map01100 Metabolic pathways				PF00190	Cupin
A0A1M2VV23	Carnitine O-acetyltransferase OS=Trametes pubescens OX=154538 GN=TRAPUB_12013 PE=3 SV=1	TRAPUB_12013	64.464	2.6	1	1	mitochondria	K00624	E2.3.1.7; carnitine O-acetyltransferase [EC:2.3.1.7]	map04146 Peroxisome						I	KOG3716	Carnitine O-acyltransferase CPTI
A0A1M2VV24	Tripeptidyl-peptidase sed1 OS=Trametes pubescens OX=154538 GN=TRAPUB_12007 PE=4 SV=1	TRAPUB_12007	67.83	7.6	2	2	extracellular	K01279	TPP1, CLN2; tripeptidyl-peptidase I [EC:3.4.14.9]					PF09286	Pro-kumamolisin, activation domain
A0A1M2VV26	Metallophos domain-containing protein OS=Trametes pubescens OX=154538 GN=TRAPUB_12005 PE=4 SV=1	TRAPUB_12005	47.821	2.5	1	1	extracellular				GO:0006082 organic acid metabolic process; GO:0006091 generation of precursor metabolites and energy; GO:0006112 energy reserve metabolic process; GO:0006793 phosphorus metabolic process; GO:0006797 polyphosphate metabolic process; GO:0006798 polyphosphate catabolic process; GO:0008152 metabolic process; GO:0009056 catabolic process; GO:0009987 cellular process; GO:0015980 energy derivation by ox…	GO:0000322 storage vacuole; GO:0000323 lytic vacuole; GO:0000324 fungal-type vacuole; GO:0000328 fungal-type vacuole lumen; GO:0005622 intracellular; GO:0005623 cell; GO:0005737 cytoplasm; GO:0005773 vacuole; GO:0005775 vacuolar lumen; GO:0031974 membrane-enclosed lumen; GO:0043226 organelle; GO:0043227 membrane-bounded organelle; GO:0043229 intracellular organelle; GO:0043231 intracellular membr…	GO:0000298 endopolyphosphatase activity; GO:0003824 catalytic activity; GO:0016462 pyrophosphatase activity; GO:0016787 hydrolase activity; GO:0016817 hydrolase activity, acting on acid anhydrides; GO:0016818 hydrolase activity, acting on acid anhydrides, in phosphorus-containing anhydrides;	PF00149	Calcineurin-like phosphoesterase	T	KOG0374	Serine/threonine specific protein phosphatase PP1, catalytic subunit
A0A1M2VVD3	Glycoside hydrolase family 5 protein(predicted) OS=Trametes pubescens OX=154538 GN=TRAPUB_11930 PE=4 SV=1	TRAPUB_11930	80.127	3.9	2	1	plasma membrane	K01210	E3.2.1.58; glucan 1,3-beta-glucosidase [EC:3.2.1.58]	map00500 Starch and sucrose metabolism; map01100 Metabolic pathways	GO:0000003 reproduction; GO:0000272 polysaccharide catabolic process; GO:0000746 conjugation; GO:0000747 conjugation with cellular fusion; GO:0005975 carbohydrate metabolic process; GO:0005976 polysaccharide metabolic process; GO:0006073 cellular glucan metabolic process; GO:0008152 metabolic process; GO:0009056 catabolic process; GO:0009057 macromolecule catabolic process; GO:0009251 glucan cata…	GO:0000935 division septum; GO:0005576 extracellular region; GO:0005622 intracellular; GO:0005623 cell; GO:0005856 cytoskeleton; GO:0005886 plasma membrane; GO:0005937 mating projection; GO:0009986 cell surface; GO:0015629 actin cytoskeleton; GO:0016020 membrane; GO:0016021 integral component of membrane; GO:0030427 site of polarized growth; GO:0030428 cell septum; GO:0031224 intrinsic component …	GO:0003824 catalytic activity; GO:0004338 glucan exo-1,3-beta-glucosidase activity; GO:0004553 hydrolase activity, hydrolyzing O-glycosyl compounds; GO:0008422 beta-glucosidase activity; GO:0015926 glucosidase activity; GO:0016787 hydrolase activity; GO:0016798 hydrolase activity, acting on glycosyl bonds;
A0A1M2VVE8	ATP synthase subunit 5, mitochondrial OS=Trametes pubescens OX=154538 GN=TRAPUB_11970 PE=3 SV=1	TRAPUB_11970	22.104	20.6	4	2	mitochondria	K17592	SACS; sacsin		GO:0006091 generation of precursor metabolites and energy; GO:0006119 oxidative phosphorylation; GO:0006139 nucleobase-containing compound metabolic process; GO:0006163 purine nucleotide metabolic process; GO:0006164 purine nucleotide biosynthetic process; GO:0006725 cellular aromatic compound metabolic process; GO:0006753 nucleoside phosphate metabolic process; GO:0006754 ATP biosynthetic proces…	GO:0000274 mitochondrial proton-transporting ATP synthase, stator stalk; GO:0000276 mitochondrial proton-transporting ATP synthase complex, coupling factor F(o); GO:0005622 intracellular; GO:0005623 cell; GO:0005737 cytoplasm; GO:0005739 mitochondrion; GO:0005740 mitochondrial envelope; GO:0005743 mitochondrial inner membrane; GO:0005753 mitochondrial proton-transporting ATP synthase complex; GO:…	GO:0005198 structural molecule activity;			C	KOG1662	Mitochondrial F1F0-ATP synthase, subunit OSCP/ATP5
A0A1M2VVF1	Peptidase S28(predicted) OS=Trametes pubescens OX=154538 GN=TRAPUB_11896 PE=3 SV=1	TRAPUB_11896	55.859	7.9	3	3	extracellular							PF05577	Serine carboxypeptidase S28	O	KOG2182	Hydrolytic enzymes of the alpha/beta hydrolase fold
A0A1M2VVH9	Uncharacterized protein OS=Trametes pubescens OX=154538 GN=TRAPUB_11954 PE=4 SV=1	TRAPUB_11954	21.269	6.2	1	1	cytoplasm
A0A1M2VVI9	AB hydrolase-1 domain-containing protein OS=Trametes pubescens OX=154538 GN=TRAPUB_11964 PE=3 SV=1	TRAPUB_11964	32.846	10.5	2	2	cytoplasm				GO:0009636 response to toxic substance; GO:0042221 response to chemical; GO:0050896 response to stimulus;		GO:0003824 catalytic activity; GO:0004301 epoxide hydrolase activity; GO:0016787 hydrolase activity; GO:0016801 hydrolase activity, acting on ether bonds; GO:0016803 ether hydrolase activity;	PF00561	alpha/beta hydrolase fold	I	KOG4178	Soluble epoxide hydrolase
A0A1M2VVJ1	YCII domain-containing protein OS=Trametes pubescens OX=154538 GN=TRAPUB_11917 PE=4 SV=1	TRAPUB_11917	11.829	16	1	1	cytoplasm	K09780	K09780; uncharacterized protein					PF03795	YCII-related domain
A0A1M2VVU6	Rhamnogalacturonase(predicted) OS=Trametes pubescens OX=154538 GN=TRAPUB_11793 PE=3 SV=1	TRAPUB_11793	43.984	2.4	1	1	extracellular	K18580	RHGA; rhamnogalacturonan hydrolase [EC:3.2.1.171]					PF00295	Glycosyl hydrolases family 28
A0A1M2VVR1	Copper radical oxidase(predicted) OS=Trametes pubescens OX=154538 GN=TRAPUB_11759 PE=4 SV=1	TRAPUB_11759	97.904	9.8	6	2	extracellular							PF01822; PF09118	WSC domain; Domain of unknown function (DUF1929)	GO	KOG4157	beta-1,6-N-acetylglucosaminyltransferase, contains WSC domain
A0A1M2VVR7	Adenylyl-sulfate kinase OS=Trametes pubescens OX=154538 GN=TRAPUB_11796 PE=3 SV=1	TRAPUB_11796	25.528	12	3	2	mitochondria	K00860	cysC; adenylylsulfate kinase [EC:2.7.1.25]	map00230 Purine metabolism; map00920 Sulfur metabolism; map01100 Metabolic pathways	GO:0000096 sulfur amino acid metabolic process; GO:0000103 sulfate assimilation; GO:0006082 organic acid metabolic process; GO:0006520 cellular amino acid metabolic process; GO:0006790 sulfur compound metabolic process; GO:0006793 phosphorus metabolic process; GO:0006796 phosphate-containing compound metabolic process; GO:0006807 nitrogen compound metabolic process; GO:0008152 metabolic process; …	GO:0005622 intracellular; GO:0005623 cell; GO:0005737 cytoplasm;	GO:0003824 catalytic activity; GO:0004020 adenylylsulfate kinase activity; GO:0016301 kinase activity; GO:0016740 transferase activity; GO:0016772 transferase activity, transferring phosphorus-containing groups; GO:0016773 phosphotransferase activity, alcohol group as acceptor;	PF01583	Adenylylsulphate kinase	F	KOG0635	Adenosine 5'-phosphosulfate kinase
A0A1M2VVT5	3'(2'),5'-bisphosphate nucleotidase OS=Trametes pubescens OX=154538 GN=TRAPUB_11773 PE=3 SV=1	TRAPUB_11773	81.905	4.6	2	1	extracellular	K01082	cysQ, MET22, BPNT1; 3'(2'), 5'-bisphosphate nucleotidase [EC:3.1.3.7]	map00920 Sulfur metabolism; map01100 Metabolic pathways	GO:0000096 sulfur amino acid metabolic process; GO:0000097 sulfur amino acid biosynthetic process; GO:0000103 sulfate assimilation; GO:0006082 organic acid metabolic process; GO:0006520 cellular amino acid metabolic process; GO:0006555 methionine metabolic process; GO:0006790 sulfur compound metabolic process; GO:0006793 phosphorus metabolic process; GO:0006796 phosphate-containing compound metab…		GO:0003824 catalytic activity; GO:0004441 inositol-1,4-bisphosphate 1-phosphatase activity; GO:0008252 nucleotidase activity; GO:0008441 3'(2'),5'-bisphosphate nucleotidase activity; GO:0016312 inositol bisphosphate phosphatase activity; GO:0016787 hydrolase activity; GO:0016788 hydrolase activity, acting on ester bonds; GO:0016791 phosphatase activity; GO:0042578 phosphoric ester hydrolase activ…			FP	KOG1528	Salt-sensitive 3'-phosphoadenosine-5'-phosphatase HAL2/SAL1
A0A1M2VW84	Polyporopepsin OS=Trametes pubescens OX=154538 GN=TRAPUB_11593 PE=3 SV=1	TRAPUB_11593	44.258	6	3	3	extracellular	K01382	CTSE; cathepsin E [EC:3.4.23.34]							O	KOG1339	Aspartyl protease
A0A1M2VWB3	Peptide hydrolase OS=Trametes pubescens OX=154538 GN=TRAPUB_11587 PE=3 SV=1	TRAPUB_11587	40.552	8.5	2	2	extracellular	K05994	E3.4.11.10; bacterial leucyl aminopeptidase [EC:3.4.11.10]							OP	KOG2195	Transferrin receptor and related proteins containing the protease-associated (PA) domain
A0A1Y2IAP2	NAD-P-binding protein OS=Trametes coccinea BRFM310 OX=1353009 GN=PYCCODRAFT_1439540 PE=4 SV=1	PYCCODRAFT_1439540	29.789	5.3	1	1	cytoskeleton							PF13561	Enoyl-(Acyl carrier protein) reductase	Q	KOG0725	Reductases with broad range of substrate specificities
A0A1M2VWH2	Mitochondrial-processing peptidase subunit beta OS=Trametes pubescens OX=154538 GN=TRAPUB_11481 PE=4 SV=1	TRAPUB_11481	43.159	11.1	3	2	mitochondria	K17732	PMPCB, MAS1; mitochondrial-processing peptidase subunit beta [EC:3.4.24.64]		GO:0006091 generation of precursor metabolites and energy; GO:0006119 oxidative phosphorylation; GO:0006122 mitochondrial electron transport, ubiquinol to cytochrome c; GO:0006139 nucleobase-containing compound metabolic process; GO:0006163 purine nucleotide metabolic process; GO:0006508 proteolysis; GO:0006605 protein targeting; GO:0006626 protein targeting to mitochondrion; GO:0006627 protein p…	GO:0005622 intracellular; GO:0005623 cell; GO:0005737 cytoplasm; GO:0005739 mitochondrion; GO:0005740 mitochondrial envelope; GO:0005743 mitochondrial inner membrane; GO:0005746 mitochondrial respirasome; GO:0005750 mitochondrial respiratory chain complex III; GO:0005759 mitochondrial matrix; GO:0016020 membrane; GO:0017087 mitochondrial processing peptidase complex; GO:0019866 organelle inner me…	GO:0003824 catalytic activity; GO:0004175 endopeptidase activity; GO:0004222 metalloendopeptidase activity; GO:0005488 binding; GO:0008233 peptidase activity; GO:0008237 metallopeptidase activity; GO:0008270 zinc ion binding; GO:0016787 hydrolase activity; GO:0043167 ion binding; GO:0043169 cation binding; GO:0046872 metal ion binding; GO:0046914 transition metal ion binding; GO:0070011 peptidase…	PF05193	Peptidase M16 inactive domain	O	KOG0960	Mitochondrial processing peptidase, beta subunit, and related enzymes (insulinase superfamily)
A0A1M2VWP8	40S ribosomal protein S13 OS=Trametes pubescens OX=154538 GN=TRAPUB_11530 PE=3 SV=1	TRAPUB_11530	17.056	34.4	5	4	mitochondria	K02953	RP-S13e, RPS13; small subunit ribosomal protein S13e	map03010 Ribosome	GO:0000462 maturation of SSU-rRNA from tricistronic rRNA transcript (SSU-rRNA, 5.8S rRNA, LSU-rRNA); GO:0002181 cytoplasmic translation; GO:0006139 nucleobase-containing compound metabolic process; GO:0006364 rRNA processing; GO:0006396 RNA processing; GO:0006412 translation; GO:0006518 peptide metabolic process; GO:0006725 cellular aromatic compound metabolic process; GO:0006807 nitrogen compoun…	GO:0005622 intracellular; GO:0005623 cell; GO:0005634 nucleus; GO:0005730 nucleolus; GO:0005737 cytoplasm; GO:0005829 cytosol; GO:0005840 ribosome; GO:0015935 small ribosomal subunit; GO:0022626 cytosolic ribosome; GO:0022627 cytosolic small ribosomal subunit; GO:0030684 preribosome; GO:0030686 90S preribosome; GO:0031974 membrane-enclosed lumen; GO:0031981 nuclear lumen; GO:0032991 protein-conta…	GO:0003676 nucleic acid binding; GO:0003723 RNA binding; GO:0003735 structural constituent of ribosome; GO:0005198 structural molecule activity; GO:0005488 binding; GO:0019843 rRNA binding; GO:0070181 small ribosomal subunit rRNA binding; GO:0097159 organic cyclic compound binding; GO:1901363 heterocyclic compound binding;	PF08069; PF00312	Ribosomal S13/S15 N-terminal domain; Ribosomal protein S15	J	KOG0400	40S ribosomal protein S13
R7S635	RRM domain-containing protein (Fragment) OS=Trametes versicolor (strain FP-101664) OX=717944 GN=TRAVEDRAFT_54808 PE=4 SV=1	TRAVEDRAFT_54808	15.045	8.5	1	1	mitochondria				GO:0006464 cellular protein modification process; GO:0006508 proteolysis; GO:0006807 nitrogen compound metabolic process; GO:0006914 autophagy; GO:0008152 metabolic process; GO:0009056 catabolic process; GO:0009987 cellular process; GO:0016236 macroautophagy; GO:0016579 protein deubiquitination; GO:0019538 protein metabolic process; GO:0032386 regulation of intracellular transport; GO:0032879 reg…	GO:0000932 P-body; GO:0005622 intracellular; GO:0005623 cell; GO:0005737 cytoplasm; GO:0005829 cytosol; GO:0010494 cytoplasmic stress granule; GO:0032991 protein-containing complex; GO:0035770 ribonucleoprotein granule; GO:0036464 cytoplasmic ribonucleoprotein granule; GO:0043226 organelle; GO:0043228 non-membrane-bounded organelle; GO:0043229 intracellular organelle; GO:0043232 intracellular non…	GO:0003676 nucleic acid binding; GO:0003723 RNA binding; GO:0003729 mRNA binding; GO:0005488 binding; GO:0043021 ribonucleoprotein complex binding; GO:0044877 protein-containing complex binding; GO:0097159 organic cyclic compound binding; GO:1901363 heterocyclic compound binding; GO:1905538 polysome binding;	PF00076	RNA recognition motif. (a.k.a. RRM, RBD, or RNP domain)	A	KOG0116	RasGAP SH3 binding protein rasputin, contains NTF2 and RRM domains
A0A1M2VX39	Neutral ceramidase OS=Trametes pubescens OX=154538 GN=TRAPUB_11281 PE=3 SV=1	TRAPUB_11281	67.108	3.7	2	2	extracellular	K12349	ASAH2; neutral ceramidase [EC:3.5.1.23]	map00600 Sphingolipid metabolism; map01100 Metabolic pathways				PF04734	Neutral/alkaline non-lysosomal ceramidase	T	KOG2232	Ceramidases
A0A1M2VX64	Beta-galactosidase OS=Trametes pubescens OX=154538 GN=TRAPUB_11313 PE=3 SV=1	TRAPUB_11313	100.96	1.9	2	1	cytoplasm							PF01301; PF10435; PF13363; PF13364	Glycosyl hydrolases family 35; Beta-galactosidase, domain 2; Beta-galactosidase, domain 3; Beta-galactosidase jelly roll domain	G	KOG0496	Beta-galactosidase
A0A1M2VXA4	Succinate dehydrogenase [ubiquinone] flavoprotein subunit, mitochondrial OS=Trametes pubescens OX=154538 GN=TRAPUB_11225 PE=3 SV=1	TRAPUB_11225	70.374	7.7	4	1	mitochondria	K00234	SDHA, SDH1; succinate dehydrogenase (ubiquinone) flavoprotein subunit [EC:1.3.5.1]	map00020 Citrate cycle (TCA cycle); map00190 Oxidative phosphorylation; map01100 Metabolic pathways; map01110 Biosynthesis of secondary metabolites; map01130 Biosynthesis of antibiotics; map01200 Carbon metabolism	GO:0001539 cilium or flagellum-dependent cell motility; GO:0006082 organic acid metabolic process; GO:0006091 generation of precursor metabolites and energy; GO:0006099 tricarboxylic acid cycle; GO:0006101 citrate metabolic process; GO:0006105 succinate metabolic process; GO:0006113 fermentation; GO:0006119 oxidative phosphorylation; GO:0006121 mitochondrial electron transport, succinate to ubiqu…	GO:0005622 intracellular; GO:0005623 cell; GO:0005737 cytoplasm; GO:0005739 mitochondrion; GO:0005740 mitochondrial envelope; GO:0005743 mitochondrial inner membrane; GO:0005746 mitochondrial respirasome; GO:0005749 mitochondrial respiratory chain complex II, succinate dehydrogenase complex (ubiquinone); GO:0005829 cytosol; GO:0005886 plasma membrane; GO:0016020 membrane; GO:0019866 organelle inn…	GO:0000104 succinate dehydrogenase activity; GO:0000166 nucleotide binding; GO:0003824 catalytic activity; GO:0005488 binding; GO:0008177 succinate dehydrogenase (ubiquinone) activity; GO:0009055 electron transfer activity; GO:0016491 oxidoreductase activity; GO:0016627 oxidoreductase activity, acting on the CH-CH group of donors; GO:0016635 oxidoreductase activity, acting on the CH-CH group of d…	PF02910	Fumarate reductase flavoprotein C-term	C	KOG2403	Succinate dehydrogenase, flavoprotein subunit
A0A1M2VXB3	Lysosomal acid phosphatase OS=Trametes pubescens OX=154538 GN=TRAPUB_11280 PE=4 SV=1	TRAPUB_11280	49.802	22	9	4	cytoplasm
A0A1M2VXI1	Aconitate hydratase, mitochondrial OS=Trametes pubescens OX=154538 GN=TRAPUB_11099 PE=3 SV=1	TRAPUB_11099	84.085	16.3	10	5	mitochondria	K01681	ACO, acnA; aconitate hydratase [EC:4.2.1.3]	map00020 Citrate cycle (TCA cycle); map00630 Glyoxylate and dicarboxylate metabolism; map01100 Metabolic pathways; map01110 Biosynthesis of secondary metabolites; map01130 Biosynthesis of antibiotics; map01200 Carbon metabolism; map01210 2-Oxocarboxylic acid metabolism; map01230 Biosynthesis of amino acids	GO:0000002 mitochondrial genome maintenance; GO:0006082 organic acid metabolic process; GO:0006091 generation of precursor metabolites and energy; GO:0006099 tricarboxylic acid cycle; GO:0006101 citrate metabolic process; GO:0006520 cellular amino acid metabolic process; GO:0006536 glutamate metabolic process; GO:0006807 nitrogen compound metabolic process; GO:0006996 organelle organization; GO:0…	GO:0005576 extracellular region; GO:0005622 intracellular; GO:0005623 cell; GO:0005737 cytoplasm; GO:0005739 mitochondrion; GO:0005759 mitochondrial matrix; GO:0005829 cytosol; GO:0009295 nucleoid; GO:0031012 extracellular matrix; GO:0031974 membrane-enclosed lumen; GO:0042645 mitochondrial nucleoid; GO:0043226 organelle; GO:0043227 membrane-bounded organelle; GO:0043228 non-membrane-bounded orga…	GO:0003676 nucleic acid binding; GO:0003677 DNA binding; GO:0003690 double-stranded DNA binding; GO:0003697 single-stranded DNA binding; GO:0003824 catalytic activity; GO:0003994 aconitate hydratase activity; GO:0005488 binding; GO:0016829 lyase activity; GO:0016835 carbon-oxygen lyase activity; GO:0016836 hydro-lyase activity; GO:0097159 organic cyclic compound binding; GO:1901363 heterocyclic c…	PF00694	Aconitase C-terminal domain	CE	KOG0453	Aconitase/homoaconitase (aconitase superfamily)
A0A1M2VXL2	Dihydrolipoyl dehydrogenase OS=Trametes pubescens OX=154538 GN=TRAPUB_11122 PE=3 SV=1	TRAPUB_11122	54.012	14.2	6	2	mitochondria	K00382	DLD, lpd, pdhD; dihydrolipoamide dehydrogenase [EC:1.8.1.4]	map00010 Glycolysis / Gluconeogenesis; map00020 Citrate cycle (TCA cycle); map00260 Glycine, serine and threonine metabolism; map00280 Valine, leucine and isoleucine degradation; map00310 Lysine degradation; map00380 Tryptophan metabolism; map00620 Pyruvate metabolism; map00630 Glyoxylate and dicarboxylate metabolism; map00640 Propanoate metabolism; map01100 Metabolic pathways; map01110 Biosynthe…	GO:0001505 regulation of neurotransmitter levels; GO:0006082 organic acid metabolic process; GO:0006084 acetyl-CoA metabolic process; GO:0006085 acetyl-CoA biosynthetic process; GO:0006086 acetyl-CoA biosynthetic process from pyruvate; GO:0006090 pyruvate metabolic process; GO:0006091 generation of precursor metabolites and energy; GO:0006103 2-oxoglutarate metabolic process; GO:0006139 nucleobas…	GO:0005622 intracellular; GO:0005623 cell; GO:0005737 cytoplasm; GO:0005739 mitochondrion; GO:0005759 mitochondrial matrix; GO:0005947 mitochondrial alpha-ketoglutarate dehydrogenase complex; GO:0005960 glycine cleavage complex; GO:0005967 mitochondrial pyruvate dehydrogenase complex; GO:0009295 nucleoid; GO:0009353 mitochondrial oxoglutarate dehydrogenase complex; GO:0030062 mitochondrial tricar…	GO:0003824 catalytic activity; GO:0004148 dihydrolipoyl dehydrogenase activity; GO:0004375 glycine dehydrogenase (decarboxylating) activity; GO:0004591 oxoglutarate dehydrogenase (succinyl-transferring) activity; GO:0004738 pyruvate dehydrogenase activity; GO:0004739 pyruvate dehydrogenase (acetyl-transferring) activity; GO:0016491 oxidoreductase activity; GO:0016624 oxidoreductase activity, acti…	PF07992; PF02852	Pyridine nucleotide-disulphide oxidoreductase; Pyridine nucleotide-disulphide oxidoreductase, dimerisation domain	C	KOG1335	Dihydrolipoamide dehydrogenase
A0A1M2VXQ0	Beta-glucan synthesis-associated protein KRE6 OS=Trametes pubescens OX=154538 GN=TRAPUB_11081 PE=3 SV=1	TRAPUB_11081	75.228	11.7	5	5	plasma membrane	K21850	KRE6; beta-glucan synthesis-associated protein KRE6
A0A1M2VXT5	Six-hairpin glycosidase-like protein(predicted) OS=Trametes pubescens OX=154538 GN=TRAPUB_11085 PE=4 SV=1	TRAPUB_11085	130.01	3.2	3	2	cytoplasm
A0A1M2VY23	Biotin carboxylase OS=Trametes pubescens OX=154538 GN=TRAPUB_11011 PE=4 SV=1	TRAPUB_11011	256.06	1.3	2	1	cytoplasm	K11262	ACACA; acetyl-CoA carboxylase / biotin carboxylase 1 [EC:6.4.1.2 6.3.4.14 2.1.3.15]	map00061 Fatty acid biosynthesis; map00254 Aflatoxin biosynthesis; map00620 Pyruvate metabolism; map00640 Propanoate metabolism; map01100 Metabolic pathways; map01110 Biosynthesis of secondary metabolites; map01130 Biosynthesis of antibiotics; map01212 Fatty acid metabolism	GO:0001676 long-chain fatty acid metabolic process; GO:0006082 organic acid metabolic process; GO:0006606 protein import into nucleus; GO:0006629 lipid metabolic process; GO:0006631 fatty acid metabolic process; GO:0006633 fatty acid biosynthetic process; GO:0006810 transport; GO:0006886 intracellular protein transport; GO:0006913 nucleocytoplasmic transport; GO:0006996 organelle organization; GO…	GO:0005622 intracellular; GO:0005623 cell; GO:0005737 cytoplasm; GO:0005739 mitochondrion; GO:0005783 endoplasmic reticulum; GO:0005789 endoplasmic reticulum membrane; GO:0005829 cytosol; GO:0012505 endomembrane system; GO:0016020 membrane; GO:0031984 organelle subcompartment; GO:0042175 nuclear outer membrane-endoplasmic reticulum membrane network; GO:0043226 organelle; GO:0043227 membrane-bound…	GO:0000166 nucleotide binding; GO:0003824 catalytic activity; GO:0003989 acetyl-CoA carboxylase activity; GO:0004075 biotin carboxylase activity; GO:0005488 binding; GO:0005524 ATP binding; GO:0008144 drug binding; GO:0016421 CoA carboxylase activity; GO:0016874 ligase activity; GO:0016879 ligase activity, forming carbon-nitrogen bonds; GO:0016885 ligase activity, forming carbon-carbon bonds; GO:…	PF00289; PF02786; PF02785; PF00364	Carbamoyl-phosphate synthase L chain, N-terminal domain; Carbamoyl-phosphate synthase L chain, ATP binding domain; Biotin carboxylase C-terminal domain; Biotin-requiring enzyme	I	KOG0368	Acetyl-CoA carboxylase
A0A1M2VY68	Proteasome subunit alpha type OS=Trametes pubescens OX=154538 GN=TRAPUB_10948 PE=3 SV=1	TRAPUB_10948	27.266	13.8	3	1	cytoplasm	K02727	PSMA3; 20S proteasome subunit alpha 7 [EC:3.4.25.1]	map03050 Proteasome	GO:0006508 proteolysis; GO:0006511 ubiquitin-dependent protein catabolic process; GO:0006807 nitrogen compound metabolic process; GO:0007088 regulation of mitotic nuclear division; GO:0007346 regulation of mitotic cell cycle; GO:0008152 metabolic process; GO:0009056 catabolic process; GO:0009057 macromolecule catabolic process; GO:0009896 positive regulation of catabolic process; GO:0009987 cellu…	GO:0000502 proteasome complex; GO:0005622 intracellular; GO:0005623 cell; GO:0005634 nucleus; GO:0005737 cytoplasm; GO:0005829 cytosol; GO:0005839 proteasome core complex; GO:0012505 endomembrane system; GO:0016020 membrane; GO:0019773 proteasome core complex, alpha-subunit complex; GO:0031597 cytosolic proteasome complex; GO:0032991 protein-containing complex; GO:0034515 proteasome storage granu…	GO:0003676 nucleic acid binding; GO:0003723 RNA binding; GO:0003729 mRNA binding; GO:0005488 binding; GO:0097159 organic cyclic compound binding; GO:1901363 heterocyclic compound binding;	PF10584; PF00227	Proteasome subunit A N-terminal signature; Proteasome subunit	O	KOG0184	20S proteasome, regulatory subunit alpha type PSMA3/PRE10
A0A1M2VY73	Glutamate carboxypeptidase 2 OS=Trametes pubescens OX=154538 GN=TRAPUB_10924 PE=3 SV=1	TRAPUB_10924	98.08	13.5	8	3	cytoplasm	K01301	NAALAD; N-acetylated-alpha-linked acidic dipeptidase [EC:3.4.17.21]		GO:0006605 protein targeting; GO:0006623 protein targeting to vacuole; GO:0006810 transport; GO:0006886 intracellular protein transport; GO:0007034 vacuolar transport; GO:0008104 protein localization; GO:0015031 protein transport; GO:0015833 peptide transport; GO:0033036 macromolecule localization; GO:0033365 protein localization to organelle; GO:0034613 cellular protein localization; GO:0042886 …	GO:0005622 intracellular; GO:0005623 cell; GO:0005737 cytoplasm; GO:0005783 endoplasmic reticulum; GO:0012505 endomembrane system; GO:0043226 organelle; GO:0043227 membrane-bounded organelle; GO:0043229 intracellular organelle; GO:0043231 intracellular membrane-bounded organelle;		PF04253	Transferrin receptor-like dimerisation domain	OP	KOG2195	Transferrin receptor and related proteins containing the protease-associated (PA) domain
A0A1M2VY87	14-3-3 protein-like protein OS=Trametes pubescens OX=154538 GN=TRAPUB_10891 PE=3 SV=1	TRAPUB_10891	28.97	28.5	8	6	nucleus	K06630	YWHAE; 14-3-3 protein epsilon	map04011 MAPK signaling pathway - yeast				PF00244	14-3-3 protein	O	KOG0841	Multifunctional chaperone (14-3-3 family)
A0A1M2VYA4	Peptidase S28(predicted) OS=Trametes pubescens OX=154538 GN=TRAPUB_10892 PE=3 SV=1	TRAPUB_10892	57.85	8.5	3	2	extracellular							PF05577	Serine carboxypeptidase S28	O	KOG2182	Hydrolytic enzymes of the alpha/beta hydrolase fold
A0A1M2VYB5	6-phosphogluconate dehydrogenase, decarboxylating OS=Trametes pubescens OX=154538 GN=TRAPUB_10845 PE=3 SV=1	TRAPUB_10845	50.924	22	10	6	cytoplasm	K00033	PGD, gnd, gntZ; 6-phosphogluconate dehydrogenase [EC:1.1.1.44 1.1.1.343]	map00030 Pentose phosphate pathway; map00480 Glutathione metabolism; map01100 Metabolic pathways; map01110 Biosynthesis of secondary metabolites; map01130 Biosynthesis of antibiotics; map01200 Carbon metabolism	GO:0005975 carbohydrate metabolic process; GO:0006081 cellular aldehyde metabolic process; GO:0006082 organic acid metabolic process; GO:0006090 pyruvate metabolic process; GO:0006091 generation of precursor metabolites and energy; GO:0006096 glycolytic process; GO:0006098 pentose-phosphate shunt; GO:0006139 nucleobase-containing compound metabolic process; GO:0006163 purine nucleotide metabolic …	GO:0005622 intracellular; GO:0005623 cell; GO:0005737 cytoplasm; GO:0005739 mitochondrion; GO:0005829 cytosol; GO:0005886 plasma membrane; GO:0016020 membrane; GO:0043226 organelle; GO:0043227 membrane-bounded organelle; GO:0043229 intracellular organelle; GO:0043231 intracellular membrane-bounded organelle; GO:0071944 cell periphery;	GO:0000166 nucleotide binding; GO:0003824 catalytic activity; GO:0004616 phosphogluconate dehydrogenase (decarboxylating) activity; GO:0005488 binding; GO:0016491 oxidoreductase activity; GO:0016614 oxidoreductase activity, acting on CH-OH group of donors; GO:0016616 oxidoreductase activity, acting on the CH-OH group of donors, NAD or NADP as acceptor; GO:0036094 small molecule binding; GO:004803…	PF03446; PF00393	NAD binding domain of 6-phosphogluconate dehydrogenase; 6-phosphogluconate dehydrogenase, C-terminal domain	G	KOG2653	6-phosphogluconate dehydrogenase
A0A1M2VYB7	ATP-dependent RNA helicase FAL1 OS=Trametes pubescens OX=154538 GN=TRAPUB_10931 PE=3 SV=1	TRAPUB_10931	44.184	17.1	5	2	cytoskeleton	K13025	EIF4A3, FAL1; ATP-dependent RNA helicase [EC:3.6.4.13]	map03013 RNA transport; map03015 mRNA surveillance pathway; map03040 Spliceosome	GO:0000462 maturation of SSU-rRNA from tricistronic rRNA transcript (SSU-rRNA, 5.8S rRNA, LSU-rRNA); GO:0006139 nucleobase-containing compound metabolic process; GO:0006364 rRNA processing; GO:0006396 RNA processing; GO:0006725 cellular aromatic compound metabolic process; GO:0006807 nitrogen compound metabolic process; GO:0008152 metabolic process; GO:0008380 RNA splicing; GO:0009987 cellular pr…	GO:0005622 intracellular; GO:0005623 cell; GO:0005634 nucleus; GO:0005681 spliceosomal complex; GO:0005730 nucleolus; GO:0005737 cytoplasm; GO:0031974 membrane-enclosed lumen; GO:0031981 nuclear lumen; GO:0032991 protein-containing complex; GO:0043226 organelle; GO:0043227 membrane-bounded organelle; GO:0043228 non-membrane-bounded organelle; GO:0043229 intracellular organelle; GO:0043231 intrace…	GO:0003724 RNA helicase activity; GO:0003824 catalytic activity; GO:0004386 helicase activity; GO:0008186 RNA-dependent ATPase activity; GO:0016462 pyrophosphatase activity; GO:0016787 hydrolase activity; GO:0016817 hydrolase activity, acting on acid anhydrides; GO:0016818 hydrolase activity, acting on acid anhydrides, in phosphorus-containing anhydrides; GO:0016887 ATPase activity; GO:0017111 nu…	PF00270	DEAD/DEAH box helicase	A	KOG0328	Predicted ATP-dependent RNA helicase FAL1, involved in rRNA maturation, DEAD-box superfamily
A0A1M2VYC5	Oligouridylate-binding protein 1 OS=Trametes pubescens OX=154538 GN=TRAPUB_10855 PE=4 SV=1	TRAPUB_10855	45.646	14.6	4	1	nucleus	K13201	TIA1, TIAL1; nucleolysin TIA-1/TIAR		GO:0000184 nuclear-transcribed mRNA catabolic process, nonsense-mediated decay; GO:0000956 nuclear-transcribed mRNA catabolic process; GO:0006139 nucleobase-containing compound metabolic process; GO:0006401 RNA catabolic process; GO:0006402 mRNA catabolic process; GO:0006725 cellular aromatic compound metabolic process; GO:0006807 nitrogen compound metabolic process; GO:0006996 organelle organiza…	GO:0000932 P-body; GO:0005622 intracellular; GO:0005623 cell; GO:0005634 nucleus; GO:0005737 cytoplasm; GO:0010494 cytoplasmic stress granule; GO:0032991 protein-containing complex; GO:0035770 ribonucleoprotein granule; GO:0036464 cytoplasmic ribonucleoprotein granule; GO:0043226 organelle; GO:0043227 membrane-bounded organelle; GO:0043228 non-membrane-bounded organelle; GO:0043229 intracellular …	GO:0003676 nucleic acid binding; GO:0003723 RNA binding; GO:0003727 single-stranded RNA binding; GO:0003729 mRNA binding; GO:0005488 binding; GO:0008187 poly-pyrimidine tract binding; GO:0008266 poly(U) RNA binding; GO:0097159 organic cyclic compound binding; GO:1901363 heterocyclic compound binding;	PF00076	RNA recognition motif. (a.k.a. RRM, RBD, or RNP domain)	A	KOG0118	FOG: RRM domain
A0A1M2VYC6	Rho GDP-dissociation inhibitor OS=Trametes pubescens OX=154538 GN=TRAPUB_10941 PE=3 SV=1	TRAPUB_10941	50.614	8.7	4	3	cytoskeleton	K12462	ARHGDI, RHOGDI; Rho GDP-dissociation inhibitor		GO:0006996 organelle organization; GO:0007010 cytoskeleton organization; GO:0007015 actin filament organization; GO:0007154 cell communication; GO:0007165 signal transduction; GO:0007264 small GTPase mediated signal transduction; GO:0009987 cellular process; GO:0016043 cellular component organization; GO:0023052 signaling; GO:0030029 actin filament-based process; GO:0030036 actin cytoskeleton org…	GO:0005622 intracellular; GO:0005623 cell; GO:0005737 cytoplasm; GO:0005829 cytosol; GO:0005886 plasma membrane; GO:0005933 cellular bud; GO:0005934 cellular bud tip; GO:0005935 cellular bud neck; GO:0016020 membrane; GO:0030427 site of polarized growth; GO:0071944 cell periphery;	GO:0005092 GDP-dissociation inhibitor activity; GO:0005094 Rho GDP-dissociation inhibitor activity; GO:0030234 enzyme regulator activity; GO:0030695 GTPase regulator activity; GO:0060589 nucleoside-triphosphatase regulator activity; GO:0098772 molecular function regulator;	PF02115	RHO protein GDP dissociation inhibitor	T	KOG3205	Rho GDP-dissociation inhibitor
A0A1M2VYC8	Septin-like protein spn3 OS=Trametes pubescens OX=154538 GN=TRAPUB_10860 PE=3 SV=1	TRAPUB_10860	42.206	13.9	3	2	mitochondria	K16945	CDC11; cell division control protein 11		GO:0000003 reproduction; GO:0000082 G1/S transition of mitotic cell cycle; GO:0000278 mitotic cell cycle; GO:0000280 nuclear division; GO:0000281 mitotic cytokinesis; GO:0000910 cytokinesis; GO:0000912 assembly of actomyosin apparatus involved in cytokinesis; GO:0000915 actomyosin contractile ring assembly; GO:0000917 division septum assembly; GO:0000921 septin ring assembly; GO:0001410 chlamydos…	GO:0000144 cellular bud neck septin ring; GO:0000399 cellular bud neck septin structure; GO:0001400 mating projection base; GO:0001411 hyphal tip; GO:0005618 cell wall; GO:0005619 ascospore wall; GO:0005622 intracellular; GO:0005623 cell; GO:0005628 prospore membrane; GO:0005634 nucleus; GO:0005737 cytoplasm; GO:0005819 spindle; GO:0005826 actomyosin contractile ring; GO:0005856 cytoskeleton; GO:…	GO:0000166 nucleotide binding; GO:0001882 nucleoside binding; GO:0001883 purine nucleoside binding; GO:0005198 structural molecule activity; GO:0005488 binding; GO:0005525 GTP binding; GO:0005543 phospholipid binding; GO:0008289 lipid binding; GO:0010314 phosphatidylinositol-5-phosphate binding; GO:0017076 purine nucleotide binding; GO:0019001 guanyl nucleotide binding; GO:0032549 ribonucleoside …	PF00735	Septin	DUZ	KOG2655	Septin family protein (P-loop GTPase)
A0A1M2VYC9	CBM1 domain-containing protein OS=Trametes pubescens OX=154538 GN=TRAPUB_10852 PE=3 SV=1	TRAPUB_10852	152.1	3.3	4	2	mitochondria	K05349	bglX; beta-glucosidase [EC:3.2.1.21]	map00460 Cyanoamino acid metabolism; map00500 Starch and sucrose metabolism; map01100 Metabolic pathways; map01110 Biosynthesis of secondary metabolites				PF00734; PF00933; PF01915	Fungal cellulose binding domain; Glycosyl hydrolase family 3 N terminal domain; Glycosyl hydrolase family 3 C-terminal domain
A0A1Y2J1I4	Ribosomal protein S28e (Fragment) OS=Trametes coccinea BRFM310 OX=1353009 GN=PYCCODRAFT_1361186 PE=3 SV=1	PYCCODRAFT_1361186	7.3825	18.2	2	1	mitochondria	K02979	RP-S28e, RPS28; small subunit ribosomal protein S28e	map03010 Ribosome	GO:0000028 ribosomal small subunit assembly; GO:0002181 cytoplasmic translation; GO:0006139 nucleobase-containing compound metabolic process; GO:0006364 rRNA processing; GO:0006396 RNA processing; GO:0006403 RNA localization; GO:0006405 RNA export from nucleus; GO:0006407 rRNA export from nucleus; GO:0006412 translation; GO:0006518 peptide metabolic process; GO:0006611 protein export from nucleus…	GO:0005622 intracellular; GO:0005623 cell; GO:0005737 cytoplasm; GO:0005829 cytosol; GO:0005840 ribosome; GO:0015935 small ribosomal subunit; GO:0022626 cytosolic ribosome; GO:0022627 cytosolic small ribosomal subunit; GO:0032991 protein-containing complex; GO:0043226 organelle; GO:0043228 non-membrane-bounded organelle; GO:0043229 intracellular organelle; GO:0043232 intracellular non-membrane-bo…	GO:0003676 nucleic acid binding; GO:0003723 RNA binding; GO:0003735 structural constituent of ribosome; GO:0005198 structural molecule activity; GO:0005488 binding; GO:0097159 organic cyclic compound binding; GO:1901363 heterocyclic compound binding;			J	KOG3502	40S ribosomal protein S28
A0A1M2VYH6	Alpha-galactosidase OS=Trametes pubescens OX=154538 GN=TRAPUB_10831 PE=3 SV=1	TRAPUB_10831	47.47	23.6	11	10	extracellular	K07407	E3.2.1.22B, galA, rafA; alpha-galactosidase [EC:3.2.1.22]	map00052 Galactose metabolism; map00561 Glycerolipid metabolism; map00600 Sphingolipid metabolism; map00603 Glycosphingolipid biosynthesis - globo and isoglobo series; map01100 Metabolic pathways	GO:0005975 carbohydrate metabolic process; GO:0005984 disaccharide metabolic process; GO:0005994 melibiose metabolic process; GO:0005995 melibiose catabolic process; GO:0006629 lipid metabolic process; GO:0006643 membrane lipid metabolic process; GO:0006664 glycolipid metabolic process; GO:0006665 sphingolipid metabolic process; GO:0006672 ceramide metabolic process; GO:0006677 glycosylceramide m…	GO:0005576 extracellular region; GO:0005622 intracellular; GO:0005623 cell; GO:0005737 cytoplasm;	GO:0003824 catalytic activity; GO:0004553 hydrolase activity, hydrolyzing O-glycosyl compounds; GO:0004557 alpha-galactosidase activity; GO:0015925 galactosidase activity; GO:0016787 hydrolase activity; GO:0016798 hydrolase activity, acting on glycosyl bonds;			G	KOG2366	Alpha-D-galactosidase (melibiase)
A0A1M2VYS0	Manganese peroxidase OS=Trametes pubescens OX=154538 GN=TRAPUB_10709 PE=3 SV=1	TRAPUB_10709	73.323	10.1	6	3	extracellular	K20205	mpn; manganese peroxidase [EC:1.11.1.13]					PF00141	Peroxidase
A0A1M2VYT2	Phosphoenolpyruvate carboxykinase (ATP) OS=Trametes pubescens OX=154538 GN=TRAPUB_10696 PE=3 SV=1	TRAPUB_10696	63.19	25.1	10	3	cytoplasm	K01610	E4.1.1.49, pckA; phosphoenolpyruvate carboxykinase (ATP) [EC:4.1.1.49]	map00010 Glycolysis / Gluconeogenesis; map00020 Citrate cycle (TCA cycle); map00620 Pyruvate metabolism; map01100 Metabolic pathways; map01110 Biosynthesis of secondary metabolites; map01130 Biosynthesis of antibiotics; map01200 Carbon metabolism	GO:0005975 carbohydrate metabolic process; GO:0005996 monosaccharide metabolic process; GO:0006006 glucose metabolic process; GO:0006082 organic acid metabolic process; GO:0006083 acetate metabolic process; GO:0006094 gluconeogenesis; GO:0008152 metabolic process; GO:0009058 biosynthetic process; GO:0009987 cellular process; GO:0015976 carbon utilization; GO:0016051 carbohydrate biosynthetic proc…	GO:0005622 intracellular; GO:0005623 cell; GO:0005737 cytoplasm; GO:0005829 cytosol;	GO:0003824 catalytic activity; GO:0004611 phosphoenolpyruvate carboxykinase activity; GO:0004612 phosphoenolpyruvate carboxykinase (ATP) activity; GO:0016829 lyase activity; GO:0016830 carbon-carbon lyase activity; GO:0016831 carboxy-lyase activity;
A0A1M2VYT4	Rhamnogalacturonan acetylesterase OS=Trametes pubescens OX=154538 GN=TRAPUB_10609 PE=4 SV=1	TRAPUB_10609	26.86	6.5	2	2	extracellular	K15530	RGAE; rhamnogalacturonan acetylesterase [EC:3.1.1.86]					PF13472	GDSL-like Lipase/Acylhydrolase family
A0A1M2VYU3	Unplaced genomic scaffold SPHSTscaffold_95, whole genome shotgun sequence(predicted) OS=Trametes pubescens OX=154538 GN=TRAPUB_10728 PE=4 SV=1	TRAPUB_10728	56.761	1.5	1	1	nucleus
R7S6F6	Glycoside hydrolase family 16 protein OS=Trametes versicolor (strain FP-101664) OX=717944 GN=TRAVEDRAFT_137261 PE=3 SV=1	TRAVEDRAFT_137261	62.355	4.8	2	2	plasma membrane	K21850	KRE6; beta-glucan synthesis-associated protein KRE6
R7S7D0	Agmatinase OS=Trametes versicolor (strain FP-101664) OX=717944 GN=TRAVEDRAFT_157325 PE=3 SV=1	TRAVEDRAFT_157325	43.331	8.7	2	1	extracellular	K01480	speB; agmatinase [EC:3.5.3.11]	map00330 Arginine and proline metabolism; map01100 Metabolic pathways	GO:0006082 organic acid metabolic process; GO:0006520 cellular amino acid metabolic process; GO:0006525 arginine metabolic process; GO:0006576 cellular biogenic amine metabolic process; GO:0006595 polyamine metabolic process; GO:0006596 polyamine biosynthetic process; GO:0006807 nitrogen compound metabolic process; GO:0008152 metabolic process; GO:0009058 biosynthetic process; GO:0009064 glutamin…			PF00491	Arginase family	E	KOG2964	Arginase family protein
A0A1M2VZ54	Unplaced genomic scaffold scaffold_60, whole genome shotgun sequence(predicted) OS=Trametes pubescens OX=154538 GN=TRAPUB_10645 PE=4 SV=1	TRAPUB_10645	17.517	6	1	1	extracellular
R7S6X9	Cellulose and lignin medium expressed protein hep6(predicted) OS=Trametes versicolor (strain FP-101664) OX=717944 GN=TRAVEDRAFT_78017 PE=4 SV=1	TRAVEDRAFT_78017	16.765	20	3	3	extracellular
A0A1Y2IU29	Ribosomal protein L15 OS=Trametes coccinea BRFM310 OX=1353009 GN=PYCCODRAFT_1434352 PE=3 SV=1	PYCCODRAFT_1434352	23.895	6	1	1	mitochondria	K02877	RP-L15e, RPL15; large subunit ribosomal protein L15e	map03010 Ribosome	GO:0002181 cytoplasmic translation; GO:0006412 translation; GO:0006518 peptide metabolic process; GO:0006807 nitrogen compound metabolic process; GO:0006914 autophagy; GO:0008152 metabolic process; GO:0009056 catabolic process; GO:0009058 biosynthetic process; GO:0009059 macromolecule biosynthetic process; GO:0009987 cellular process; GO:0010467 gene expression; GO:0016236 macroautophagy; GO:0019…	GO:0005622 intracellular; GO:0005623 cell; GO:0005634 nucleus; GO:0005730 nucleolus; GO:0005737 cytoplasm; GO:0005829 cytosol; GO:0005840 ribosome; GO:0015934 large ribosomal subunit; GO:0022625 cytosolic large ribosomal subunit; GO:0022626 cytosolic ribosome; GO:0031974 membrane-enclosed lumen; GO:0031981 nuclear lumen; GO:0032991 protein-containing complex; GO:0043226 organelle; GO:0043227 memb…	GO:0003676 nucleic acid binding; GO:0003723 RNA binding; GO:0003735 structural constituent of ribosome; GO:0005198 structural molecule activity; GO:0005488 binding; GO:0097159 organic cyclic compound binding; GO:1901363 heterocyclic compound binding;			J	KOG1678	60s ribosomal protein L15
A0A1M2VZ98	Chondroitinase-AC OS=Trametes pubescens OX=154538 GN=TRAPUB_10509 PE=3 SV=1	TRAPUB_10509	79.656	6.9	4	3	extracellular							PF02884	Polysaccharide lyase family 8, C-terminal beta-sandwich domain
A0A1M2VZ99	L-lysine 6-oxidase OS=Trametes pubescens OX=154538 GN=TRAPUB_10553 PE=4 SV=1	TRAPUB_10553	74.351	5.1	4	4	cytoplasm
A0A1M2VZC4	Carboxylic ester hydrolase OS=Trametes pubescens OX=154538 GN=TRAPUB_10451 PE=3 SV=1	TRAPUB_10451	58.384	11.4	6	5	extracellular							PF00135	Carboxylesterase family	T	KOG4389	Acetylcholinesterase/Butyrylcholinesterase
A0A1M2VZD5	Leukotriene A-4 hydrolase OS=Trametes pubescens OX=154538 GN=TRAPUB_10593 PE=3 SV=1	TRAPUB_10593	72.845	4.2	2	1	cytoplasm	K01254	LTA4H; leukotriene-A4 hydrolase [EC:3.3.2.6]	map00590 Arachidonic acid metabolism; map01100 Metabolic pathways	GO:0006508 proteolysis; GO:0006518 peptide metabolic process; GO:0006629 lipid metabolic process; GO:0006807 nitrogen compound metabolic process; GO:0008104 protein localization; GO:0008152 metabolic process; GO:0009056 catabolic process; GO:0009057 macromolecule catabolic process; GO:0009987 cellular process; GO:0019538 protein metabolic process; GO:0030163 protein catabolic process; GO:0033036 …	GO:0000322 storage vacuole; GO:0000323 lytic vacuole; GO:0000324 fungal-type vacuole; GO:0000328 fungal-type vacuole lumen; GO:0005622 intracellular; GO:0005623 cell; GO:0005634 nucleus; GO:0005737 cytoplasm; GO:0005768 endosome; GO:0005770 late endosome; GO:0005771 multivesicular body; GO:0005773 vacuole; GO:0005775 vacuolar lumen; GO:0012505 endomembrane system; GO:0031410 cytoplasmic vesicle; …	GO:0003824 catalytic activity; GO:0004177 aminopeptidase activity; GO:0004301 epoxide hydrolase activity; GO:0005488 binding; GO:0008233 peptidase activity; GO:0008235 metalloexopeptidase activity; GO:0008237 metallopeptidase activity; GO:0008238 exopeptidase activity; GO:0008270 zinc ion binding; GO:0016787 hydrolase activity; GO:0016801 hydrolase activity, acting on ether bonds; GO:0016803 ethe…	PF01433	Peptidase family M1	EIOV	KOG1047	Bifunctional leukotriene A4 hydrolase/aminopeptidase LTA4H
A0A1M2VZD9	Trehalase OS=Trametes pubescens OX=154538 GN=TRAPUB_10461 PE=3 SV=1	TRAPUB_10461	82.802	3.4	2	2	extracellular	K01194	TREH, treA, treF; alpha,alpha-trehalase [EC:3.2.1.28]	map00500 Starch and sucrose metabolism; map01100 Metabolic pathways				PF01204	Trehalase	G	KOG0602	Neutral trehalase
A0A1M2VZH6	Chondroitinase-AC OS=Trametes pubescens OX=154538 GN=TRAPUB_10508 PE=3 SV=1	TRAPUB_10508	69.028	9.9	4	1	extracellular							PF02884	Polysaccharide lyase family 8, C-terminal beta-sandwich domain
A0A1M2VZJ6	40S ribosomal protein S3 OS=Trametes pubescens OX=154538 GN=TRAPUB_10507 PE=3 SV=1	TRAPUB_10507	28.969	35.2	7	5	mitochondria	K02985	RP-S3e, RPS3; small subunit ribosomal protein S3e	map03010 Ribosome	GO:0000054 ribosomal subunit export from nucleus; GO:0000056 ribosomal small subunit export from nucleus; GO:0002181 cytoplasmic translation; GO:0006139 nucleobase-containing compound metabolic process; GO:0006259 DNA metabolic process; GO:0006281 DNA repair; GO:0006403 RNA localization; GO:0006405 RNA export from nucleus; GO:0006407 rRNA export from nucleus; GO:0006412 translation; GO:0006518 pe…	GO:0005622 intracellular; GO:0005623 cell; GO:0005634 nucleus; GO:0005737 cytoplasm; GO:0005829 cytosol; GO:0005840 ribosome; GO:0015935 small ribosomal subunit; GO:0022626 cytosolic ribosome; GO:0022627 cytosolic small ribosomal subunit; GO:0030684 preribosome; GO:0030686 90S preribosome; GO:0030688 preribosome, small subunit precursor; GO:0032991 protein-containing complex; GO:0043226 organelle…	GO:0000702 oxidized base lesion DNA N-glycosylase activity; GO:0003676 nucleic acid binding; GO:0003677 DNA binding; GO:0003684 damaged DNA binding; GO:0003735 structural constituent of ribosome; GO:0003824 catalytic activity; GO:0003906 DNA-(apurinic or apyrimidinic site) endonuclease activity; GO:0005198 structural molecule activity; GO:0005488 binding; GO:0008534 oxidized purine nucleobase les…	PF07650; PF00189	KH domain; Ribosomal protein S3, C-terminal domain	J	KOG3181	40S ribosomal protein S3
A0A1M2VZK3	Adenylate kinase OS=Trametes pubescens OX=154538 GN=ADK1 PE=3 SV=1	ADK1	29.021	12.6	3	2	cytoplasm	K00939	adk, AK; adenylate kinase [EC:2.7.4.3]	map00230 Purine metabolism; map00730 Thiamine metabolism; map01100 Metabolic pathways; map01110 Biosynthesis of secondary metabolites; map01130 Biosynthesis of antibiotics	GO:0006139 nucleobase-containing compound metabolic process; GO:0006163 purine nucleotide metabolic process; GO:0006164 purine nucleotide biosynthetic process; GO:0006172 ADP biosynthetic process; GO:0006259 DNA metabolic process; GO:0006260 DNA replication; GO:0006261 DNA-dependent DNA replication; GO:0006270 DNA replication initiation; GO:0006725 cellular aromatic compound metabolic process; GO…	GO:0005622 intracellular; GO:0005623 cell; GO:0005737 cytoplasm; GO:0005739 mitochondrion; GO:0005740 mitochondrial envelope; GO:0005758 mitochondrial intermembrane space; GO:0031967 organelle envelope; GO:0031970 organelle envelope lumen; GO:0031974 membrane-enclosed lumen; GO:0031975 envelope; GO:0043226 organelle; GO:0043227 membrane-bounded organelle; GO:0043229 intracellular organelle; GO:00…	GO:0000166 nucleotide binding; GO:0003824 catalytic activity; GO:0004017 adenylate kinase activity; GO:0005488 binding; GO:0005524 ATP binding; GO:0008144 drug binding; GO:0016301 kinase activity; GO:0016740 transferase activity; GO:0016772 transferase activity, transferring phosphorus-containing groups; GO:0016776 phosphotransferase activity, phosphate group as acceptor; GO:0017076 purine nucleo…	PF00406; PF05191	Adenylate kinase; Adenylate kinase, active site lid	F	KOG3078	Adenylate kinase
A0A1M2VZL8	Peptidase A1 domain-containing protein OS=Trametes pubescens OX=154538 GN=TRAPUB_10460 PE=3 SV=1	TRAPUB_10460	38.382	4.7	1	1	extracellular	K06005	SAP; candidapepsin [EC:3.4.23.24]							O	KOG1339	Aspartyl protease
A0A1M2VZP3	Manganese peroxidase OS=Trametes pubescens OX=154538 GN=TRAPUB_10364 PE=3 SV=1	TRAPUB_10364	37.877	14.7	6	1	extracellular	K20205	mpn; manganese peroxidase [EC:1.11.1.13]					PF00141	Peroxidase
A0A1M2VZS9	Tripeptidyl-peptidase sed3 OS=Trametes pubescens OX=154538 GN=TRAPUB_10343 PE=4 SV=1	TRAPUB_10343	58.615	2.8	1	1	extracellular	K01279	TPP1, CLN2; tripeptidyl-peptidase I [EC:3.4.14.9]					PF09286; PF00082	Pro-kumamolisin, activation domain ; Subtilase family
A0A1M2VZW2	Carboxylic ester hydrolase OS=Trametes pubescens OX=154538 GN=TRAPUB_10300 PE=3 SV=1	TRAPUB_10300	37.809	7.3	2	2	cytoplasm	K09252	FAEB; feruloyl esterase [EC:3.1.1.73]
A0A1Y2IXE8	Fido domain-containing protein(predicted) OS=Trametes coccinea BRFM310 OX=1353009 GN=PYCCODRAFT_1333838 PE=4 SV=1	PYCCODRAFT_1333838	36.943	2.1	1	1	cytoplasm	K03347	CUL1, CDC53; cullin 1	map04111 Cell cycle - yeast; map04120 Ubiquitin mediated proteolysis; map04141 Protein processing in endoplasmic reticulum
A0A1M2W033	Lysozyme OS=Trametes pubescens OX=154538 GN=TRAPUB_10308 PE=3 SV=1	TRAPUB_10308	26.799	4.4	1	1	extracellular							PF01183	Glycosyl hydrolases family 25
A0A1M2W058	Manganese peroxidase OS=Trametes pubescens OX=154538 GN=TRAPUB_10315 PE=3 SV=1	TRAPUB_10315	37.83	9	3	1	extracellular	K20205	mpn; manganese peroxidase [EC:1.11.1.13]					PF00141	Peroxidase
A0A1M2W089	60S ribosomal protein L25 OS=Trametes pubescens OX=154538 GN=TRAPUB_10167 PE=3 SV=1	TRAPUB_10167	17.544	26.3	4	2	nucleus	K02893	RP-L23Ae, RPL23A; large subunit ribosomal protein L23Ae	map03010 Ribosome	GO:0000027 ribosomal large subunit assembly; GO:0002181 cytoplasmic translation; GO:0006412 translation; GO:0006518 peptide metabolic process; GO:0006807 nitrogen compound metabolic process; GO:0006996 organelle organization; GO:0008152 metabolic process; GO:0009058 biosynthetic process; GO:0009059 macromolecule biosynthetic process; GO:0009987 cellular process; GO:0010467 gene expression; GO:001…	GO:0005622 intracellular; GO:0005623 cell; GO:0005737 cytoplasm; GO:0005829 cytosol; GO:0005840 ribosome; GO:0015934 large ribosomal subunit; GO:0022625 cytosolic large ribosomal subunit; GO:0022626 cytosolic ribosome; GO:0030684 preribosome; GO:0030687 preribosome, large subunit precursor; GO:0032991 protein-containing complex; GO:0043226 organelle; GO:0043228 non-membrane-bounded organelle; GO:…	GO:0003676 nucleic acid binding; GO:0003723 RNA binding; GO:0003735 structural constituent of ribosome; GO:0005198 structural molecule activity; GO:0005488 binding; GO:0019843 rRNA binding; GO:0097159 organic cyclic compound binding; GO:1901363 heterocyclic compound binding;			J	KOG1751	60s ribosomal protein L23
A0A1M2W0B4	Peptide hydrolase OS=Trametes pubescens OX=154538 GN=TRAPUB_10075 PE=3 SV=1	TRAPUB_10075	46.325	24.4	6	5	extracellular	K05994	E3.4.11.10; bacterial leucyl aminopeptidase [EC:3.4.11.10]							O	KOG2195	Transferrin receptor and related proteins containing the protease-associated (PA) domain
A0A1Y2IX99	p-loop containing nucleoside triphosphate hydrolase protein OS=Trametes coccinea BRFM310 OX=1353009 GN=PYCCODRAFT_1384814 PE=4 SV=1	PYCCODRAFT_1384814	49.135	12.3	5	2	cytoplasm,nucleus	K12812	DDX39B, UAP56, SUB2; ATP-dependent RNA helicase UAP56/SUB2 [EC:3.6.4.13]	map03013 RNA transport; map03015 mRNA surveillance pathway; map03040 Spliceosome	GO:0000375 RNA splicing, via transesterification reactions; GO:0000377 RNA splicing, via transesterification reactions with bulged adenosine as nucleophile; GO:0000398 mRNA splicing, via spliceosome; GO:0006139 nucleobase-containing compound metabolic process; GO:0006259 DNA metabolic process; GO:0006281 DNA repair; GO:0006283 transcription-coupled nucleotide-excision repair; GO:0006289 nucleotid…	GO:0000346 transcription export complex; GO:0000781 chromosome, telomeric region; GO:0005622 intracellular; GO:0005623 cell; GO:0005634 nucleus; GO:0005681 spliceosomal complex; GO:0005694 chromosome; GO:0005730 nucleolus; GO:0005737 cytoplasm; GO:0031974 membrane-enclosed lumen; GO:0031981 nuclear lumen; GO:0032991 protein-containing complex; GO:0043226 organelle; GO:0043227 membrane-bounded org…	GO:0003724 RNA helicase activity; GO:0003824 catalytic activity; GO:0004386 helicase activity; GO:0008186 RNA-dependent ATPase activity; GO:0016462 pyrophosphatase activity; GO:0016787 hydrolase activity; GO:0016817 hydrolase activity, acting on acid anhydrides; GO:0016818 hydrolase activity, acting on acid anhydrides, in phosphorus-containing anhydrides; GO:0016887 ATPase activity; GO:0017111 nu…	PF00270	DEAD/DEAH box helicase	A	KOG0329	ATP-dependent RNA helicase
A0A1M2W0B9	Single-stranded TG1-3 DNA-binding protein OS=Trametes pubescens OX=154538 GN=TRAPUB_10070 PE=4 SV=1	TRAPUB_10070	35.824	14.2	3	1	cytoplasm,nucleus				GO:0000723 telomere maintenance; GO:0006139 nucleobase-containing compound metabolic process; GO:0006259 DNA metabolic process; GO:0006725 cellular aromatic compound metabolic process; GO:0006807 nitrogen compound metabolic process; GO:0006996 organelle organization; GO:0008152 metabolic process; GO:0009987 cellular process; GO:0016043 cellular component organization; GO:0032200 telomere organiza…	GO:0000228 nuclear chromosome; GO:0000781 chromosome, telomeric region; GO:0000784 nuclear chromosome, telomeric region; GO:0005622 intracellular; GO:0005623 cell; GO:0005634 nucleus; GO:0005694 chromosome; GO:0031974 membrane-enclosed lumen; GO:0031981 nuclear lumen; GO:0043226 organelle; GO:0043227 membrane-bounded organelle; GO:0043228 non-membrane-bounded organelle; GO:0043229 intracellular o…	GO:0003676 nucleic acid binding; GO:0003677 DNA binding; GO:0003697 single-stranded DNA binding; GO:0003723 RNA binding; GO:0005488 binding; GO:0042162 telomeric DNA binding; GO:0043047 single-stranded telomeric DNA binding; GO:0043565 sequence-specific DNA binding; GO:0097159 organic cyclic compound binding; GO:0098847 sequence-specific single stranded DNA binding; GO:1901363 heterocyclic compou…	PF00076	RNA recognition motif. (a.k.a. RRM, RBD, or RNP domain)	A	KOG1994	Predicted RNA binding protein, contains G-patch and Zn-finger domains
A0A1M2W0D0	Meiotically up-regulated gene 157 protein OS=Trametes pubescens OX=154538 GN=TRAPUB_10080 PE=4 SV=1	TRAPUB_10080	41.692	19.5	8	6	cytoplasm	K09704	K09704; uncharacterized protein					PF06824	Protein of unknown function (DUF1237)
A0A1M2W0I9	Deoxyuridine 5'-triphosphate nucleotidohydrolase OS=Trametes pubescens OX=154538 GN=TRAPUB_10137 PE=3 SV=1	TRAPUB_10137	17.87	4.7	1	1	cytoplasm,mitochondria	K01520	dut, DUT; dUTP pyrophosphatase [EC:3.6.1.23]	map00240 Pyrimidine metabolism; map01100 Metabolic pathways	GO:0006139 nucleobase-containing compound metabolic process; GO:0006163 purine nucleotide metabolic process; GO:0006195 purine nucleotide catabolic process; GO:0006220 pyrimidine nucleotide metabolic process; GO:0006221 pyrimidine nucleotide biosynthetic process; GO:0006226 dUMP biosynthetic process; GO:0006244 pyrimidine nucleotide catabolic process; GO:0006725 cellular aromatic compound metabol…	GO:0005622 intracellular; GO:0005623 cell; GO:0005634 nucleus; GO:0005737 cytoplasm; GO:0043226 organelle; GO:0043227 membrane-bounded organelle; GO:0043229 intracellular organelle; GO:0043231 intracellular membrane-bounded organelle;	GO:0000287 magnesium ion binding; GO:0003824 catalytic activity; GO:0004170 dUTP diphosphatase activity; GO:0005488 binding; GO:0016462 pyrophosphatase activity; GO:0016787 hydrolase activity; GO:0016817 hydrolase activity, acting on acid anhydrides; GO:0016818 hydrolase activity, acting on acid anhydrides, in phosphorus-containing anhydrides; GO:0035870 dITP diphosphatase activity; GO:0043167 io…	PF00692	dUTPase	F	KOG3370	dUTPase
A0A1M2W0J2	Carboxypeptidase OS=Trametes pubescens OX=154538 GN=TRAPUB_10155 PE=3 SV=1	TRAPUB_10155	40.428	4.1	1	1	cytoplasm	K13289	CTSA, CPY; cathepsin A (carboxypeptidase C) [EC:3.4.16.5]					PF00450	Serine carboxypeptidase	O	KOG1282	Serine carboxypeptidases (lysosomal cathepsin A)
A0A1M2W0M2	Acetyl-CoA acetyltransferase A, mitochondrial OS=Trametes pubescens OX=154538 GN=TRAPUB_10096 PE=3 SV=1	TRAPUB_10096	49.55	10.1	3	1	mitochondria	K00626	E2.3.1.9, atoB; acetyl-CoA C-acetyltransferase [EC:2.3.1.9]	map00071 Fatty acid degradation; map00072 Synthesis and degradation of ketone bodies; map00280 Valine, leucine and isoleucine degradation; map00310 Lysine degradation; map00380 Tryptophan metabolism; map00620 Pyruvate metabolism; map00630 Glyoxylate and dicarboxylate metabolism; map00640 Propanoate metabolism; map00650 Butanoate metabolism; map00900 Terpenoid backbone biosynthesis; map01100 Metab…	GO:0006082 organic acid metabolic process; GO:0006629 lipid metabolic process; GO:0006631 fatty acid metabolic process; GO:0006635 fatty acid beta-oxidation; GO:0008152 metabolic process; GO:0009056 catabolic process; GO:0009062 fatty acid catabolic process; GO:0009987 cellular process; GO:0016042 lipid catabolic process; GO:0016054 organic acid catabolic process; GO:0019395 fatty acid oxidation;…	GO:0005622 intracellular; GO:0005623 cell; GO:0005737 cytoplasm; GO:0005739 mitochondrion; GO:0005777 peroxisome; GO:0042579 microbody; GO:0043226 organelle; GO:0043227 membrane-bounded organelle; GO:0043229 intracellular organelle; GO:0043231 intracellular membrane-bounded organelle;	GO:0003824 catalytic activity; GO:0003985 acetyl-CoA C-acetyltransferase activity; GO:0003988 acetyl-CoA C-acyltransferase activity; GO:0016407 acetyltransferase activity; GO:0016408 C-acyltransferase activity; GO:0016453 C-acetyltransferase activity; GO:0016740 transferase activity; GO:0016746 transferase activity, transferring acyl groups; GO:0016747 transferase activity, transferring acyl grou…	PF00108; PF02803	Thiolase, N-terminal domain; Thiolase, C-terminal domain	I	KOG1390	Acetyl-CoA acetyltransferase
A0A1M2W0Q0	Glutathione reductase OS=Trametes pubescens OX=154538 GN=TRAPUB_10016 PE=3 SV=1	TRAPUB_10016	50.98	13.6	5	2	cytoplasm	K00383	GSR, gor; glutathione reductase (NADPH) [EC:1.8.1.7]	map00480 Glutathione metabolism; map01100 Metabolic pathways	GO:0006464 cellular protein modification process; GO:0006518 peptide metabolic process; GO:0006575 cellular modified amino acid metabolic process; GO:0006749 glutathione metabolic process; GO:0006790 sulfur compound metabolic process; GO:0006807 nitrogen compound metabolic process; GO:0006950 response to stress; GO:0006979 response to oxidative stress; GO:0008152 metabolic process; GO:0009636 res…	GO:0005622 intracellular; GO:0005623 cell; GO:0005634 nucleus; GO:0005737 cytoplasm; GO:0005739 mitochondrion; GO:0005829 cytosol; GO:0043226 organelle; GO:0043227 membrane-bounded organelle; GO:0043229 intracellular organelle; GO:0043231 intracellular membrane-bounded organelle;	GO:0003824 catalytic activity; GO:0004362 glutathione-disulfide reductase activity; GO:0015036 disulfide oxidoreductase activity; GO:0015037 peptide disulfide oxidoreductase activity; GO:0015038 glutathione disulfide oxidoreductase activity; GO:0016209 antioxidant activity; GO:0016491 oxidoreductase activity; GO:0016651 oxidoreductase activity, acting on NAD(P)H; GO:0016667 oxidoreductase activit…	PF07992; PF02852	Pyridine nucleotide-disulphide oxidoreductase; Pyridine nucleotide-disulphide oxidoreductase, dimerisation domain	Q	KOG0405	Pyridine nucleotide-disulphide oxidoreductase
A0A1M2W0Q2	Chitinase OS=Trametes pubescens OX=154538 GN=TRAPUB_9975 PE=3 SV=1	TRAPUB_9975	48.585	17.4	5	3	extracellular	K01183	E3.2.1.14; chitinase [EC:3.2.1.14]	map00520 Amino sugar and nucleotide sugar metabolism; map01100 Metabolic pathways	GO:0006022 aminoglycan metabolic process; GO:0006026 aminoglycan catabolic process; GO:0006030 chitin metabolic process; GO:0006032 chitin catabolic process; GO:0006040 amino sugar metabolic process; GO:0006807 nitrogen compound metabolic process; GO:0008152 metabolic process; GO:0009056 catabolic process; GO:0009057 macromolecule catabolic process; GO:0009653 anatomical structure morphogenesis; …	GO:0005576 extracellular region; GO:0005622 intracellular; GO:0005623 cell; GO:0005737 cytoplasm;	GO:0003824 catalytic activity; GO:0004553 hydrolase activity, hydrolyzing O-glycosyl compounds; GO:0004568 chitinase activity; GO:0005488 binding; GO:0008061 chitin binding; GO:0008144 drug binding; GO:0016740 transferase activity; GO:0016757 transferase activity, transferring glycosyl groups; GO:0016787 hydrolase activity; GO:0016798 hydrolase activity, acting on glycosyl bonds; GO:0097367 carbo…	PF00704	Glycosyl hydrolases family 18	G	KOG2806	Chitinase
A0A1M2W0Q7	Nucleic acid-binding protein(predicted) OS=Trametes pubescens OX=154538 GN=TRAPUB_10126 PE=4 SV=1	TRAPUB_10126	13.516	12.9	1	1	mitochondria				GO:0000002 mitochondrial genome maintenance; GO:0006139 nucleobase-containing compound metabolic process; GO:0006259 DNA metabolic process; GO:0006260 DNA replication; GO:0006261 DNA-dependent DNA replication; GO:0006264 mitochondrial DNA replication; GO:0006275 regulation of DNA replication; GO:0006725 cellular aromatic compound metabolic process; GO:0006807 nitrogen compound metabolic process; …	GO:0005622 intracellular; GO:0005623 cell; GO:0005737 cytoplasm; GO:0005739 mitochondrion; GO:0005759 mitochondrial matrix; GO:0009295 nucleoid; GO:0031974 membrane-enclosed lumen; GO:0042645 mitochondrial nucleoid; GO:0043226 organelle; GO:0043227 membrane-bounded organelle; GO:0043228 non-membrane-bounded organelle; GO:0043229 intracellular organelle; GO:0043231 intracellular membrane-bounded o…	GO:0003676 nucleic acid binding; GO:0003677 DNA binding; GO:0003697 single-stranded DNA binding; GO:0005488 binding; GO:0097159 organic cyclic compound binding; GO:1901363 heterocyclic compound binding;	PF00436	Single-strand binding protein family
A0A1M2W0S7	Alpha-amylase OS=Trametes pubescens OX=154538 GN=TRAPUB_9978 PE=3 SV=1	TRAPUB_9978	62.802	8.4	5	5	extracellular							PF00128; PF02806	Alpha amylase, catalytic domain; Alpha amylase, C-terminal all-beta domain	G	KOG2212	Alpha-amylase
A0A1M2W0W3	Glutathione S-transferase 1 OS=Trametes pubescens OX=154538 GN=TRAPUB_10047 PE=4 SV=1	TRAPUB_10047	28.803	11.2	2	1	cytoplasm	K00799	GST, gst; glutathione S-transferase [EC:2.5.1.18]	map00480 Glutathione metabolism; map01100 Metabolic pathways	GO:0006355 regulation of transcription, DNA-templated; GO:0006464 cellular protein modification process; GO:0006518 peptide metabolic process; GO:0006575 cellular modified amino acid metabolic process; GO:0006749 glutathione metabolic process; GO:0006790 sulfur compound metabolic process; GO:0006807 nitrogen compound metabolic process; GO:0006808 regulation of nitrogen utilization; GO:0008104 pro…	GO:0005622 intracellular; GO:0005623 cell; GO:0005634 nucleus; GO:0005737 cytoplasm; GO:0005829 cytosol; GO:0043226 organelle; GO:0043227 membrane-bounded organelle; GO:0043229 intracellular organelle; GO:0043231 intracellular membrane-bounded organelle;	GO:0003712 transcription coregulator activity; GO:0003714 transcription corepressor activity; GO:0003824 catalytic activity; GO:0004364 glutathione transferase activity; GO:0004601 peroxidase activity; GO:0004602 glutathione peroxidase activity; GO:0005488 binding; GO:0005515 protein binding; GO:0016209 antioxidant activity; GO:0016491 oxidoreductase activity; GO:0016684 oxidoreductase activity, …	PF02798; PF00043	Glutathione S-transferase, N-terminal domain; Glutathione S-transferase, C-terminal domain	O	KOG0867	Glutathione S-transferase
A0A1M2W140	Chitin biosynthesis protein CHS5 OS=Trametes pubescens OX=154538 GN=TRAPUB_9887 PE=4 SV=1	TRAPUB_9887	28.983	4.5	1	1	cytoplasm	K19877	CHS5; chitin biosynthesis protein CHS5		GO:0000003 reproduction; GO:0000746 conjugation; GO:0000747 conjugation with cellular fusion; GO:0006139 nucleobase-containing compound metabolic process; GO:0006259 DNA metabolic process; GO:0006260 DNA replication; GO:0006261 DNA-dependent DNA replication; GO:0006270 DNA replication initiation; GO:0006725 cellular aromatic compound metabolic process; GO:0006807 nitrogen compound metabolic proce…	GO:0005622 intracellular; GO:0005623 cell; GO:0005737 cytoplasm; GO:0005768 endosome; GO:0005769 early endosome; GO:0005794 Golgi apparatus; GO:0005798 Golgi-associated vesicle; GO:0005802 trans-Golgi network; GO:0012505 endomembrane system; GO:0030133 transport vesicle; GO:0030135 coated vesicle; GO:0030136 clathrin-coated vesicle; GO:0030140 trans-Golgi network transport vesicle; GO:0031410 cyt…
A0A1M2W185	DNase I-like protein(predicted) OS=Trametes pubescens OX=154538 GN=TRAPUB_9803 PE=4 SV=1	TRAPUB_9803	65.548	3.9	1	1	extracellular
A0A1M2W1B7	Uncharacterized protein OS=Trametes pubescens OX=154538 GN=TRAPUB_9864 PE=4 SV=1	TRAPUB_9864	8.6104	17.6	1	1	cytoplasm
A0A1M2W1C9	Glucose oxidase OS=Trametes pubescens OX=154538 GN=TRAPUB_9774 PE=3 SV=1	TRAPUB_9774	59.535	8.8	5	2	extracellular							PF00732; PF05199	GMC oxidoreductase; GMC oxidoreductase	E	KOG1238	Glucose dehydrogenase/choline dehydrogenase/mandelonitrile lyase (GMC oxidoreductase family)
A0A1M2W1E7	Dipeptidyl aminopeptidase(predicted) OS=Trametes pubescens OX=154538 GN=TRAPUB_9780 PE=3 SV=1	TRAPUB_9780	98.18	2.7	2	1	extracellular	K01282	E3.4.14.-; dipeptidyl aminopeptidase [EC:3.4.14.-]		GO:0006508 proteolysis; GO:0006807 nitrogen compound metabolic process; GO:0008152 metabolic process; GO:0009056 catabolic process; GO:0009057 macromolecule catabolic process; GO:0009987 cellular process; GO:0010467 gene expression; GO:0016485 protein processing; GO:0019538 protein metabolic process; GO:0030163 protein catabolic process; GO:0043170 macromolecule metabolic process; GO:0044237 cell…	GO:0005576 extracellular region;	GO:0003824 catalytic activity; GO:0004177 aminopeptidase activity; GO:0008233 peptidase activity; GO:0008238 exopeptidase activity; GO:0008239 dipeptidyl-peptidase activity; GO:0016787 hydrolase activity; GO:0070011 peptidase activity, acting on L-amino acid peptides; GO:0140096 catalytic activity, acting on a protein;	PF00326	Prolyl oligopeptidase family	O	KOG2100	Dipeptidyl aminopeptidase
A0A1M2W1F4	Glucose oxidase OS=Trametes pubescens OX=154538 GN=TRAPUB_9794 PE=3 SV=1	TRAPUB_9794	64.51	8.2	5	2	extracellular							PF00732; PF05199	GMC oxidoreductase; GMC oxidoreductase	E	KOG1238	Glucose dehydrogenase/choline dehydrogenase/mandelonitrile lyase (GMC oxidoreductase family)
A0A1M2W1J1	TSPc domain-containing protein OS=Trametes pubescens OX=154538 GN=TRAPUB_9750 PE=4 SV=1	TRAPUB_9750	155.93	3	4	2	extracellular
A0A1M2W1K8	Oxidoreductase(predicted) OS=Trametes pubescens OX=154538 GN=TRAPUB_9734 PE=4 SV=1	TRAPUB_9734	42.345	5.7	2	2	mitochondria				GO:0006139 nucleobase-containing compound metabolic process; GO:0006725 cellular aromatic compound metabolic process; GO:0006732 coenzyme metabolic process; GO:0006733 oxidoreduction coenzyme metabolic process; GO:0006739 NADP metabolic process; GO:0006740 NADPH regeneration; GO:0006753 nucleoside phosphate metabolic process; GO:0006793 phosphorus metabolic process; GO:0006796 phosphate-containin…		GO:0003824 catalytic activity; GO:0016491 oxidoreductase activity;	PF02894	Oxidoreductase family, C-terminal alpha/beta domain	S	KOG2742	Predicted oxidoreductase
A0A1M2W1L2	Glucose-6-phosphate isomerase OS=Trametes pubescens OX=154538 GN=TRAPUB_9702 PE=3 SV=1	TRAPUB_9702	61.653	15.8	5	1	cytoplasm	K01810	GPI, pgi; glucose-6-phosphate isomerase [EC:5.3.1.9]	map00010 Glycolysis / Gluconeogenesis; map00030 Pentose phosphate pathway; map00500 Starch and sucrose metabolism; map00520 Amino sugar and nucleotide sugar metabolism; map01100 Metabolic pathways; map01110 Biosynthesis of secondary metabolites; map01130 Biosynthesis of antibiotics; map01200 Carbon metabolism	GO:0005975 carbohydrate metabolic process; GO:0005996 monosaccharide metabolic process; GO:0006006 glucose metabolic process; GO:0006007 glucose catabolic process; GO:0006081 cellular aldehyde metabolic process; GO:0006082 organic acid metabolic process; GO:0006090 pyruvate metabolic process; GO:0006091 generation of precursor metabolites and energy; GO:0006094 gluconeogenesis; GO:0006096 glycoly…	GO:0005576 extracellular region; GO:0005622 intracellular; GO:0005623 cell; GO:0005737 cytoplasm; GO:0005739 mitochondrion; GO:0005829 cytosol; GO:0005886 plasma membrane; GO:0016020 membrane; GO:0031012 extracellular matrix; GO:0043226 organelle; GO:0043227 membrane-bounded organelle; GO:0043229 intracellular organelle; GO:0043231 intracellular membrane-bounded organelle; GO:0062039 biofilm matr…	GO:0003824 catalytic activity; GO:0004347 glucose-6-phosphate isomerase activity; GO:0016853 isomerase activity; GO:0016860 intramolecular oxidoreductase activity; GO:0016861 intramolecular oxidoreductase activity, interconverting aldoses and ketoses;	PF00342	Phosphoglucose isomerase	G	KOG2446	Glucose-6-phosphate isomerase
[truncated: 273 more rows]
